# Supplementary material for: (1-Adamant­yl){4-[(2-chloro-9-isopropyl-9H-purin-6-yl)aminometh­yl]phen­yl}methanone trichloro­methane solvate
Source: Acta Crystallogr Sect E Struct Rep Online. 2009 May 14;65(Pt 6):o1268. doi: 10.1107/S1600536809016596 (PMC2969555; doi:10.1107/S1600536809016596)
Supplement: Supplementary file 1 [file e-65-o1268-sup1.cif]

##############################################################################
###                                                                        ###
###        Electronic paper (Acta Crystallographica Section E)             ###
###                                                                        ###
##############################################################################
#                                                                            #
# This CIF contains the data in a paper accepted for publication in Acta     #
# Crystallographica Section E. It conforms to the requirements of Notes      #
# for Authors for Section E, and has been peer reviewed under the auspices   #
# of the IUCr Commission on Journals.                                        #
#                                                                            #
# Full details of the Crystallographic Information File format               #
# are given in the paper "The Crystallographic Information File (CIF):       #
# a New Standard Archive File for Crystallography" by S. R. Hall, F. H.      #
# Allen and I. D. Brown [Acta Cryst. (1991), A47, 655-685].                  #
#                                                                            #
# The current version of the core CIF dictionary is obtainable from          #
# ftp://ftp.iucr.org/pub/cif_core.dic. The current version number is 2.4.    #
#                                                                            #
# Software is freely available for graphical display of the structure(s) in  #
# this CIF.  For information consult the CIF home page http://www.iucr.org/  #
# cif/home.html                                                              #
#                                                                            #
# This file may be used for bona fide research purposes within the           #
# scientific community so long as proper attribution is given to the journal # 
# article from which it was obtained.                                        #
#                                                                            #
##############################################################################
                                             
data_global
_audit_creation_method     SHELXL97
_journal_data_validation_number     ?
_journal_date_recd_electronic     2009-03-27
_journal_date_accepted     2009-05-04
_journal_name_full     'Acta Crystallographica, Section E'
_journal_year     2009
_journal_volume     65
_journal_issue      6
_journal_page_first     o1268
_journal_page_last     o1268
_journal_paper_category     QO
_journal_coeditor_code     BI2361
_publ_contact_author_name     'Robert Vicha'
_publ_contact_author_address
;
Department of Chemistry
Faculty of Technology
Tomas Bata University in Zlin
Nam. T. G. Masaryka 275
Zlin,762 72
Czech Republic
;
_publ_contact_author_email     rvicha@ft.utb.cz
_publ_contact_author_fax     '+420 576 031 560'
_publ_contact_author_phone     '+420 576 031 103 '
_publ_section_title
;\
(1-Adamantyl){4-[(2-chloro-9-isopropyl-9<i>H</i>-purin-6-\
yl)aminomethyl]phenyl}methanone trichloromethane solvate
;
loop_
    _publ_author_name
    _publ_author_address
    'Rouchal, Michal'
;
Department of Chemistry
Faculty of Technology
Tomas Bata University in Zlin
N\'am. T. G. Masaryka 275
Zl\'in 762 72
Czech Republic
;
    'Ne\<cas, Marek'
;
Department of Chemistry
Faculty of Science
Masaryk University in Brno
Kamenice 5
Brno-Bohunice 625 00
Czech Republic
;
    'V\'icha, Robert'
;
Department of Chemistry
Faculty of Technology
Tomas Bata University in Zlin
N\'am. T. G. Masaryka 275
Zl\'in 762 72
Czech Republic
;
data_I
_chemical_name_systematic
;
(1-Adamantyl){4-[(2-chloro-9-isopropyl-9<i>H</i>-purin-6-
yl)aminomethyl]phenyl}methanone trichloromethane solvate
;
_chemical_name_common     ?
_chemical_formula_moiety     'C26 H30 Cl N5 O , C H Cl3'
_chemical_formula_sum     'C27 H31 Cl4 N5 O'
_chemical_formula_iupac     'C26 H30 Cl N5 O , C H Cl3'
_chemical_formula_weight     583.39
_chemical_melting_point     191
_symmetry_cell_setting     orthorhombic
_symmetry_space_group_name_H-M     'P b c a'
_symmetry_space_group_name_Hall     '-P 2ac 2ab'
loop_
    _symmetry_equiv_pos_as_xyz
    'x, y, z'
    '-x+1/2, -y, z+1/2'
    '-x, y+1/2, -z+1/2'
    'x+1/2, -y+1/2, -z'
    '-x, -y, -z'
    'x-1/2, y, -z-1/2'
    'x, -y-1/2, z-1/2'
    '-x-1/2, y-1/2, z'
_cell_length_a     19.434(12)
_cell_length_b     13.186(7)
_cell_length_c     22.149(11)
_cell_angle_alpha     90.00
_cell_angle_beta     90.00
_cell_angle_gamma     90.00
_cell_volume     5676(5)
_cell_formula_units_Z     8
_cell_measurement_reflns_used     4984
_cell_measurement_theta_min     2.60
_cell_measurement_theta_max     25.00
_cell_measurement_temperature     120(2)
_exptl_crystal_description     block
_exptl_crystal_colour     colourless
_exptl_crystal_size_max     0.45
_exptl_crystal_size_mid     0.40
_exptl_crystal_size_min     0.20
_exptl_crystal_density_diffrn     1.365
_exptl_crystal_density_meas     ?
_exptl_crystal_density_method     'not measured'
_exptl_crystal_F_000     2432
_exptl_absorpt_coefficient_mu     0.447
_exptl_absorpt_correction_type     multi-scan
_exptl_absorpt_process_details     '(CrysAlisRED; Oxford Diffraction, 2006)'
_exptl_absorpt_correction_T_min     0.7375
_exptl_absorpt_correction_T_max     0.9171
_exptl_special_details
;
;
_diffrn_ambient_temperature     120(2)
_diffrn_radiation_type     MoK\a
_diffrn_radiation_wavelength     0.71073
_diffrn_radiation_source     'fine-focus sealed tube'
_diffrn_radiation_monochromator     graphite
_diffrn_measurement_device_type     'Kuma KM4 CCD'
_diffrn_measurement_method     \w
_diffrn_detector_area_resol_mean     0.06
_diffrn_reflns_number     32219
_diffrn_reflns_av_R_equivalents     0.0436
_diffrn_reflns_av_sigmaI/netI     0.0426
_diffrn_reflns_theta_min     2.60
_diffrn_reflns_theta_max     25.00
_diffrn_reflns_theta_full     25.00
_diffrn_measured_fraction_theta_max     0.998
_diffrn_measured_fraction_theta_full     0.998
_diffrn_reflns_limit_h_min     -23
_diffrn_reflns_limit_h_max     21
_diffrn_reflns_limit_k_min     -15
_diffrn_reflns_limit_k_max     15
_diffrn_reflns_limit_l_min     -26
_diffrn_reflns_limit_l_max     21
_diffrn_standards_number     0
_diffrn_standards_interval_count     .
_diffrn_standards_interval_time     .
_diffrn_standards_decay_%     ?
_refine_special_details
;
Refinement of <i>F</i>^2^ against ALL reflections. The weighted <i>R</i>-factor
<i>wR</i> and goodness of fit <i>S</i> are based on <i>F</i>^2^, conventional
<i>R</i>-factors <i>R</i> are based on <i>F</i>, with <i>F</i> set to zero for
negative <i>F</i>^2^. The threshold expression of <i>F</i>^2^ >
2\s(<i>F</i>^2^) is used only for calculating <i>R</i>-factors(gt) <i>etc</i>.
and is not relevant to the choice of reflections for refinement.
<i>R</i>-factors based on <i>F</i>^2^ are statistically about twice as large
as those based on <i>F</i>, and <i>R</i>- factors based on ALL data will be
even larger.
;
_reflns_number_total     4984
_reflns_number_gt     2981
_reflns_threshold_expression     I>2\s(I)
_refine_ls_structure_factor_coef     Fsqd
_refine_ls_matrix_type     full
_refine_ls_R_factor_all     0.1171
_refine_ls_R_factor_gt     0.0497
_refine_ls_wR_factor_gt     0.1232
_refine_ls_wR_factor_ref     0.1772
_refine_ls_goodness_of_fit_ref     1.120
_refine_ls_restrained_S_all     1.120
_refine_ls_number_reflns     4984
_refine_ls_number_parameters     334
_refine_ls_number_restraints     0
_refine_ls_hydrogen_treatment     constr
_refine_ls_weighting_scheme     calc
_refine_ls_weighting_details
       'calc w = 1/[\s^2^(Fo^2^)+(0.0729P)^2^+9.6676P] where P=(Fo^2^+2Fc^2^)/3'
_atom_sites_solution_hydrogens     geom
_atom_sites_solution_primary     direct
_atom_sites_solution_secondary     difmap
_refine_ls_shift/su_max     0.000
_refine_ls_shift/su_mean     0.000
_refine_diff_density_max     0.709
_refine_diff_density_min     -0.544
_refine_ls_extinction_method     none
_refine_ls_extinction_coef     ?
loop_
    _atom_type_symbol
    _atom_type_description
    _atom_type_scat_dispersion_real
    _atom_type_scat_dispersion_imag
    _atom_type_scat_source
    'C' 'C' 0.0033 0.0016
                         'International Tables Vol C Tables 4.2.6.8 and 6.1.1.4'
    'H' 'H' 0.0000 0.0000
                         'International Tables Vol C Tables 4.2.6.8 and 6.1.1.4'
    'N' 'N' 0.0061 0.0033
                         'International Tables Vol C Tables 4.2.6.8 and 6.1.1.4'
    'O' 'O' 0.0106 0.0060
                         'International Tables Vol C Tables 4.2.6.8 and 6.1.1.4'
    'Cl' 'Cl' 0.1484 0.1585
                         'International Tables Vol C Tables 4.2.6.8 and 6.1.1.4'
_computing_data_collection     'CrysAlisCCD (Oxford Diffraction, 2006)'
_computing_cell_refinement     'CrysAlisRED (Oxford Diffraction, 2006)'
_computing_data_reduction     'CrysAlisRED (Oxford Diffraction, 2006)'
_computing_structure_solution     'SHELXS97 (Sheldrick, 2008)'
_computing_structure_refinement     'SHELXL97 (Sheldrick, 2008)'
_computing_molecular_graphics     'ORTEP-3 (Farrugia, 1997)'
_computing_publication_material     'SHELXL97 (Sheldrick, 2008)'
loop_
    _atom_site_type_symbol
    _atom_site_label
    _atom_site_fract_x
    _atom_site_fract_y
    _atom_site_fract_z
    _atom_site_U_iso_or_equiv
    _atom_site_adp_type
    _atom_site_calc_flag
    _atom_site_refinement_flags
    _atom_site_occupancy
    _atom_site_disorder_assembly
    _atom_site_disorder_group
    Cl Cl1 0.15090(5) 0.68048(7) 0.25476(4) 0.0305(3) Uani d . 1 . .
    O O1 0.13811(13) 1.1399(2) 0.50691(13) 0.0320(7) Uani d . 1 . .
    N N1 0.00385(14) 0.6307(2) 0.43338(14) 0.0230(7) Uani d . 1 . .
    H H1A -0.0135 0.5931 0.4625 0.028 Uiso calc R 1 . .
    N N2 0.07497(15) 0.6451(2) 0.34920(14) 0.0226(7) Uani d . 1 . .
    N N3 0.15847(14) 0.5170(2) 0.32042(13) 0.0217(7) Uani d . 1 . .
    N N4 0.15553(15) 0.3704(2) 0.38744(13) 0.0233(7) Uani d . 1 . .
    N N5 0.07206(15) 0.4204(2) 0.45195(14) 0.0256(7) Uani d . 1 . .
    C C1 0.21373(18) 1.0428(3) 0.56796(17) 0.0254(9) Uani d . 1 . .
    C C2 0.2555(2) 1.1416(3) 0.56949(19) 0.0307(9) Uani d . 1 . .
    H H2B 0.2251 1.1982 0.5819 0.037 Uiso calc R 1 . .
    H H2C 0.2729 1.1566 0.5284 0.037 Uiso calc R 1 . .
    C C3 0.3165(2) 1.1347(3) 0.61349(18) 0.0322(10) Uani d . 1 . .
    H H3B 0.3428 1.2000 0.6132 0.039 Uiso calc R 1 . .
    C C4 0.2899(2) 1.1132(3) 0.67731(19) 0.0355(10) Uani d . 1 . .
    H H4A 0.2600 1.1696 0.6908 0.043 Uiso calc R 1 . .
    H H4B 0.3292 1.1080 0.7056 0.043 Uiso calc R 1 . .
    C C5 0.2487(2) 1.0128(3) 0.67746(18) 0.0322(10) Uani d . 1 . .
    H H5B 0.2315 0.9988 0.7192 0.039 Uiso calc R 1 . .
    C C6 0.2956(2) 0.9260(3) 0.65710(19) 0.0361(10) Uani d . 1 . .
    H H6A 0.2695 0.8615 0.6572 0.043 Uiso calc R 1 . .
    H H6B 0.3346 0.9192 0.6856 0.043 Uiso calc R 1 . .
    C C7 0.3232(2) 0.9470(3) 0.59318(18) 0.0299(9) Uani d . 1 . .
    H H7A 0.3539 0.8901 0.5805 0.036 Uiso calc R 1 . .
    C C8 0.26304(19) 0.9563(3) 0.54841(17) 0.0270(9) Uani d . 1 . .
    H H8A 0.2375 0.8914 0.5469 0.032 Uiso calc R 1 . .
    H H8B 0.2811 0.9705 0.5075 0.032 Uiso calc R 1 . .
    C C9 0.18688(19) 1.0227(3) 0.63391(17) 0.0282(9) Uani d . 1 . .
    H H9A 0.1570 1.0794 0.6469 0.034 Uiso calc R 1 . .
    H H9B 0.1593 0.9596 0.6347 0.034 Uiso calc R 1 . .
    C C10 0.3642(2) 1.0465(3) 0.59343(19) 0.0340(10) Uani d . 1 . .
    H H10A 0.3824 1.0603 0.5525 0.041 Uiso calc R 1 . .
    H H10B 0.4036 1.0408 0.6216 0.041 Uiso calc R 1 . .
    C C11 0.15273(18) 1.0551(3) 0.52472(17) 0.0239(9) Uani d . 1 . .
    C C12 0.10965(18) 0.9675(3) 0.50235(17) 0.0243(9) Uani d . 1 . .
    C C13 0.07214(18) 0.9841(3) 0.44859(17) 0.0271(9) Uani d . 1 . .
    H H13A 0.0749 1.0479 0.4288 0.033 Uiso calc R 1 . .
    C C14 0.03137(19) 0.9082(3) 0.42450(18) 0.0300(9) Uani d . 1 . .
    H H14A 0.0066 0.9209 0.3883 0.036 Uiso calc R 1 . .
    C C15 0.02571(18) 0.8139(3) 0.45191(17) 0.0241(8) Uani d . 1 . .
    C C16 0.06142(19) 0.7977(3) 0.50545(18) 0.0282(9) Uani d . 1 . .
    H H16A 0.0571 0.7345 0.5256 0.034 Uiso calc R 1 . .
    C C17 0.10368(19) 0.8731(3) 0.53013(18) 0.0266(9) Uani d . 1 . .
    H H17A 0.1285 0.8598 0.5662 0.032 Uiso calc R 1 . .
    C C18 -0.02097(19) 0.7331(3) 0.42573(17) 0.0248(9) Uani d . 1 . .
    H H18A -0.0668 0.7388 0.4450 0.030 Uiso calc R 1 . .
    H H18B -0.0270 0.7465 0.3821 0.030 Uiso calc R 1 . .
    C C19 0.05284(17) 0.5906(3) 0.39739(16) 0.0206(8) Uani d . 1 . .
    C C20 0.12500(18) 0.6035(3) 0.31567(16) 0.0242(9) Uani d . 1 . .
    C C21 0.13385(17) 0.4650(3) 0.36843(16) 0.0213(8) Uani d . 1 . .
    C C22 0.08232(17) 0.4945(3) 0.40833(16) 0.0203(8) Uani d . 1 . .
    C C23 0.11642(19) 0.3486(3) 0.43759(17) 0.0251(9) Uani d . 1 . .
    H H23A 0.1209 0.2874 0.4599 0.030 Uiso calc R 1 . .
    C C24 0.21277(18) 0.3110(3) 0.35970(18) 0.0279(9) Uani d . 1 . .
    H H24A 0.2129 0.3250 0.3153 0.033 Uiso calc R 1 . .
    C C25 0.2812(2) 0.3476(4) 0.3856(2) 0.0502(13) Uani d . 1 . .
    H H25A 0.2864 0.4203 0.3779 0.075 Uiso calc R 1 . .
    H H25B 0.3191 0.3106 0.3664 0.075 Uiso calc R 1 . .
    H H25C 0.2821 0.3352 0.4292 0.075 Uiso calc R 1 . .
    C C26 0.2007(2) 0.1985(3) 0.3687(2) 0.0460(12) Uani d . 1 . .
    H H26A 0.1564 0.1796 0.3508 0.069 Uiso calc R 1 . .
    H H26B 0.2001 0.1831 0.4120 0.069 Uiso calc R 1 . .
    H H26C 0.2377 0.1602 0.3491 0.069 Uiso calc R 1 . .
    C C27 0.5087(2) 1.1979(4) 0.7415(2) 0.0520(14) Uani d . 1 . .
    H H27A 0.4751 1.2334 0.7683 0.062 Uiso calc R 1 . .
    Cl Cl11 0.49438(8) 1.06661(13) 0.74624(7) 0.0720(5) Uani d . 1 . .
    Cl Cl12 0.49582(6) 1.23926(13) 0.66603(5) 0.0630(4) Uani d . 1 . .
    Cl Cl13 0.59279(6) 1.22798(13) 0.76534(6) 0.0635(5) Uani d . 1 . .
loop_
    _atom_site_aniso_label
    _atom_site_aniso_U_11
    _atom_site_aniso_U_22
    _atom_site_aniso_U_33
    _atom_site_aniso_U_12
    _atom_site_aniso_U_13
    _atom_site_aniso_U_23
    Cl1 0.0316(5) 0.0309(6) 0.0291(5) 0.0028(4) 0.0083(4) 0.0085(4)
    O1 0.0316(15) 0.0228(15) 0.0416(18) 0.0013(12) -0.0007(12) 0.0059(13)
    N1 0.0249(16) 0.0199(17) 0.0242(17) -0.0002(13) 0.0038(13) 0.0003(14)
    N2 0.0203(15) 0.0249(17) 0.0224(17) 0.0011(13) 0.0007(13) 0.0029(14)
    N3 0.0206(15) 0.0228(17) 0.0216(17) 0.0001(13) 0.0018(13) -0.0025(14)
    N4 0.0219(16) 0.0286(19) 0.0194(17) 0.0041(13) 0.0006(13) -0.0001(14)
    N5 0.0247(16) 0.0278(19) 0.0243(18) 0.0027(14) -0.0008(14) -0.0014(15)
    C1 0.025(2) 0.025(2) 0.026(2) 0.0004(16) 0.0031(16) -0.0034(17)
    C2 0.033(2) 0.026(2) 0.033(2) -0.0035(18) 0.0026(18) 0.0040(18)
    C3 0.032(2) 0.029(2) 0.035(2) -0.0052(18) -0.0028(18) -0.0020(19)
    C4 0.040(2) 0.035(3) 0.031(2) -0.0030(19) 0.0001(19) -0.0044(19)
    C5 0.038(2) 0.031(2) 0.027(2) -0.0051(19) 0.0010(18) -0.0044(19)
    C6 0.041(2) 0.032(2) 0.035(3) -0.0031(19) -0.0089(19) 0.000(2)
    C7 0.026(2) 0.030(2) 0.034(2) 0.0021(17) 0.0001(17) -0.0043(18)
    C8 0.027(2) 0.027(2) 0.027(2) 0.0045(17) 0.0045(16) -0.0048(17)
    C9 0.029(2) 0.027(2) 0.029(2) -0.0016(17) 0.0082(17) -0.0007(18)
    C10 0.025(2) 0.043(3) 0.034(2) -0.0083(19) 0.0008(18) -0.003(2)
    C11 0.0235(19) 0.021(2) 0.028(2) 0.0037(16) 0.0087(16) 0.0004(17)
    C12 0.0178(18) 0.021(2) 0.034(2) 0.0045(15) 0.0049(16) -0.0014(18)
    C13 0.0251(19) 0.026(2) 0.030(2) 0.0045(17) 0.0018(17) 0.0063(18)
    C14 0.025(2) 0.037(3) 0.029(2) 0.0029(18) -0.0020(17) 0.0032(19)
    C15 0.0221(19) 0.025(2) 0.025(2) 0.0013(16) 0.0078(15) -0.0009(17)
    C16 0.029(2) 0.029(2) 0.027(2) -0.0014(17) 0.0030(17) 0.0037(18)
    C17 0.029(2) 0.022(2) 0.029(2) -0.0009(16) -0.0039(17) 0.0028(17)
    C18 0.0267(19) 0.025(2) 0.023(2) 0.0044(16) 0.0016(16) 0.0000(17)
    C19 0.0153(17) 0.021(2) 0.025(2) -0.0035(15) -0.0049(15) -0.0059(17)
    C20 0.0238(19) 0.028(2) 0.021(2) 0.0000(16) 0.0008(16) 0.0018(17)
    C21 0.0197(18) 0.025(2) 0.020(2) -0.0020(15) -0.0032(15) -0.0002(17)
    C22 0.0219(18) 0.021(2) 0.0178(19) -0.0035(15) -0.0017(14) -0.0018(16)
    C23 0.030(2) 0.026(2) 0.020(2) 0.0019(16) 0.0021(16) 0.0025(17)
    C24 0.0207(19) 0.037(2) 0.026(2) 0.0063(17) 0.0015(16) -0.0011(18)
    C25 0.028(2) 0.070(4) 0.053(3) 0.012(2) -0.006(2) -0.027(3)
    C26 0.048(3) 0.036(3) 0.054(3) 0.011(2) 0.023(2) 0.007(2)
    C27 0.035(2) 0.087(4) 0.034(3) 0.009(3) -0.003(2) -0.013(3)
    Cl11 0.0769(10) 0.0811(11) 0.0581(9) 0.0080(8) 0.0082(7) -0.0164(8)
    Cl12 0.0379(7) 0.1163(13) 0.0348(7) 0.0103(7) -0.0040(5) -0.0052(7)
    Cl13 0.0324(6) 0.1206(13) 0.0377(7) 0.0056(7) -0.0026(5) -0.0095(7)
_geom_special_details
;
All e.s.d.'s (except the e.s.d. in the dihedral angle between two l.s. planes)
are estimated using the full covariance matrix. The cell e.s.d.'s are taken
into account individually in the estimation of e.s.d.'s in distances, angles
and torsion angles; correlations between e.s.d.'s in cell parameters are only
used when they are defined by crystal symmetry. An approximate (isotropic)
treatment of cell e.s.d.'s is used for estimating e.s.d.'s involving l.s.
planes.
;
loop_
    _geom_bond_atom_site_label_1
    _geom_bond_atom_site_label_2
    _geom_bond_site_symmetry_2
    _geom_bond_distance
    _geom_bond_publ_flag
    Cl1 C20 . 1.762(4) ?
    O1 C11 . 1.219(4) ?
    N1 C19 . 1.349(5) ?
    N1 C18 . 1.445(5) ?
    N1 H1A . 0.880 ?
    N2 C20 . 1.341(5) ?
    N2 C19 . 1.357(5) ?
    N3 C20 . 1.316(5) ?
    N3 C21 . 1.353(5) ?
    N4 C23 . 1.376(5) ?
    N4 C21 . 1.383(5) ?
    N4 C24 . 1.493(5) ?
    N5 C23 . 1.320(5) ?
    N5 C22 . 1.388(5) ?
    C1 C11 . 1.532(5) ?
    C1 C2 . 1.535(5) ?
    C1 C8 . 1.552(5) ?
    C1 C9 . 1.574(5) ?
    C2 C3 . 1.538(6) ?
    C2 H2B . 0.990 ?
    C2 H2C . 0.990 ?
    C3 C4 . 1.531(6) ?
    C3 C10 . 1.551(6) ?
    C3 H3B . 1.000 ?
    C4 C5 . 1.548(6) ?
    C4 H4A . 0.990 ?
    C4 H4B . 0.990 ?
    C5 C6 . 1.531(6) ?
    C5 C9 . 1.546(6) ?
    C5 H5B . 1.000 ?
    C6 C7 . 1.539(6) ?
    C6 H6A . 0.990 ?
    C6 H6B . 0.990 ?
    C7 C10 . 1.535(6) ?
    C7 C8 . 1.537(5) ?
    C7 H7A . 1.000 ?
    C8 H8A . 0.990 ?
    C8 H8B . 0.990 ?
    C9 H9A . 0.990 ?
    C9 H9B . 0.990 ?
    C10 H10A . 0.990 ?
    C10 H10B . 0.990 ?
    C11 C12 . 1.511(5) ?
    C12 C17 . 1.392(5) ?
    C12 C13 . 1.413(5) ?
    C13 C14 . 1.384(5) ?
    C13 H13A . 0.950 ?
    C14 C15 . 1.388(5) ?
    C14 H14A . 0.950 ?
    C15 C16 . 1.390(5) ?
    C15 C18 . 1.515(5) ?
    C16 C17 . 1.401(5) ?
    C16 H16A . 0.950 ?
    C17 H17A . 0.950 ?
    C18 H18A . 0.990 ?
    C18 H18B . 0.990 ?
    C19 C22 . 1.411(5) ?
    C21 C22 . 1.391(5) ?
    C23 H23A . 0.950 ?
    C24 C26 . 1.515(6) ?
    C24 C25 . 1.526(6) ?
    C24 H24A . 1.000 ?
    C25 H25A . 0.980 ?
    C25 H25B . 0.980 ?
    C25 H25C . 0.980 ?
    C26 H26A . 0.980 ?
    C26 H26B . 0.980 ?
    C26 H26C . 0.980 ?
    C27 Cl11 . 1.756(6) ?
    C27 Cl13 . 1.763(5) ?
    C27 Cl12 . 1.775(5) ?
    C27 H27A . 1.000 ?
loop_
    _geom_angle_atom_site_label_1
    _geom_angle_atom_site_label_2
    _geom_angle_atom_site_label_3
    _geom_angle_site_symmetry_1
    _geom_angle_site_symmetry_3
    _geom_angle
    _geom_angle_publ_flag
    C19 N1 C18 . . 122.2(3) ?
    C19 N1 H1A . . 118.9 ?
    C18 N1 H1A . . 118.9 ?
    C20 N2 C19 . . 116.7(3) ?
    C20 N3 C21 . . 109.1(3) ?
    C23 N4 C21 . . 105.4(3) ?
    C23 N4 C24 . . 129.4(3) ?
    C21 N4 C24 . . 125.1(3) ?
    C23 N5 C22 . . 104.1(3) ?
    C11 C1 C2 . . 109.4(3) ?
    C11 C1 C8 . . 112.4(3) ?
    C2 C1 C8 . . 107.7(3) ?
    C11 C1 C9 . . 110.0(3) ?
    C2 C1 C9 . . 107.3(3) ?
    C8 C1 C9 . . 109.9(3) ?
    C1 C2 C3 . . 111.8(3) ?
    C1 C2 H2B . . 109.3 ?
    C3 C2 H2B . . 109.3 ?
    C1 C2 H2C . . 109.3 ?
    C3 C2 H2C . . 109.3 ?
    H2B C2 H2C . . 107.9 ?
    C4 C3 C2 . . 109.6(3) ?
    C4 C3 C10 . . 109.1(3) ?
    C2 C3 C10 . . 108.9(3) ?
    C4 C3 H3B . . 109.8 ?
    C2 C3 H3B . . 109.8 ?
    C10 C3 H3B . . 109.8 ?
    C3 C4 C5 . . 109.6(3) ?
    C3 C4 H4A . . 109.8 ?
    C5 C4 H4A . . 109.8 ?
    C3 C4 H4B . . 109.8 ?
    C5 C4 H4B . . 109.8 ?
    H4A C4 H4B . . 108.2 ?
    C6 C5 C9 . . 110.0(3) ?
    C6 C5 C4 . . 109.3(3) ?
    C9 C5 C4 . . 109.2(3) ?
    C6 C5 H5B . . 109.4 ?
    C9 C5 H5B . . 109.4 ?
    C4 C5 H5B . . 109.4 ?
    C5 C6 C7 . . 110.1(3) ?
    C5 C6 H6A . . 109.6 ?
    C7 C6 H6A . . 109.6 ?
    C5 C6 H6B . . 109.6 ?
    C7 C6 H6B . . 109.6 ?
    H6A C6 H6B . . 108.2 ?
    C10 C7 C8 . . 109.2(3) ?
    C10 C7 C6 . . 109.4(3) ?
    C8 C7 C6 . . 110.0(3) ?
    C10 C7 H7A . . 109.4 ?
    C8 C7 H7A . . 109.4 ?
    C6 C7 H7A . . 109.4 ?
    C7 C8 C1 . . 110.4(3) ?
    C7 C8 H8A . . 109.6 ?
    C1 C8 H8A . . 109.6 ?
    C7 C8 H8B . . 109.6 ?
    C1 C8 H8B . . 109.6 ?
    H8A C8 H8B . . 108.1 ?
    C5 C9 C1 . . 109.6(3) ?
    C5 C9 H9A . . 109.7 ?
    C1 C9 H9A . . 109.7 ?
    C5 C9 H9B . . 109.7 ?
    C1 C9 H9B . . 109.7 ?
    H9A C9 H9B . . 108.2 ?
    C7 C10 C3 . . 109.4(3) ?
    C7 C10 H10A . . 109.8 ?
    C3 C10 H10A . . 109.8 ?
    C7 C10 H10B . . 109.8 ?
    C3 C10 H10B . . 109.8 ?
    H10A C10 H10B . . 108.2 ?
    O1 C11 C12 . . 117.8(3) ?
    O1 C11 C1 . . 118.7(3) ?
    C12 C11 C1 . . 123.5(3) ?
    C17 C12 C13 . . 117.9(3) ?
    C17 C12 C11 . . 125.8(3) ?
    C13 C12 C11 . . 116.3(3) ?
    C14 C13 C12 . . 120.5(4) ?
    C14 C13 H13A . . 119.7 ?
    C12 C13 H13A . . 119.7 ?
    C13 C14 C15 . . 121.7(4) ?
    C13 C14 H14A . . 119.2 ?
    C15 C14 H14A . . 119.2 ?
    C14 C15 C16 . . 118.1(4) ?
    C14 C15 C18 . . 120.7(3) ?
    C16 C15 C18 . . 121.2(3) ?
    C15 C16 C17 . . 121.1(4) ?
    C15 C16 H16A . . 119.4 ?
    C17 C16 H16A . . 119.4 ?
    C12 C17 C16 . . 120.7(4) ?
    C12 C17 H17A . . 119.7 ?
    C16 C17 H17A . . 119.7 ?
    N1 C18 C15 . . 114.4(3) ?
    N1 C18 H18A . . 108.7 ?
    C15 C18 H18A . . 108.7 ?
    N1 C18 H18B . . 108.7 ?
    C15 C18 H18B . . 108.7 ?
    H18A C18 H18B . . 107.6 ?
    N1 C19 N2 . . 118.8(3) ?
    N1 C19 C22 . . 122.5(3) ?
    N2 C19 C22 . . 118.8(3) ?
    N3 C20 N2 . . 131.9(3) ?
    N3 C20 Cl1 . . 114.8(3) ?
    N2 C20 Cl1 . . 113.3(3) ?
    N3 C21 N4 . . 126.1(3) ?
    N3 C21 C22 . . 127.8(3) ?
    N4 C21 C22 . . 106.1(3) ?
    N5 C22 C21 . . 110.4(3) ?
    N5 C22 C19 . . 133.8(3) ?
    C21 C22 C19 . . 115.7(3) ?
    N5 C23 N4 . . 113.9(3) ?
    N5 C23 H23A . . 123.0 ?
    N4 C23 H23A . . 123.0 ?
    N4 C24 C26 . . 110.1(3) ?
    N4 C24 C25 . . 109.2(3) ?
    C26 C24 C25 . . 113.3(4) ?
    N4 C24 H24A . . 108.0 ?
    C26 C24 H24A . . 108.0 ?
    C25 C24 H24A . . 108.0 ?
    C24 C25 H25A . . 109.5 ?
    C24 C25 H25B . . 109.5 ?
    H25A C25 H25B . . 109.5 ?
    C24 C25 H25C . . 109.5 ?
    H25A C25 H25C . . 109.5 ?
    H25B C25 H25C . . 109.5 ?
    C24 C26 H26A . . 109.5 ?
    C24 C26 H26B . . 109.5 ?
    H26A C26 H26B . . 109.5 ?
    C24 C26 H26C . . 109.5 ?
    H26A C26 H26C . . 109.5 ?
    H26B C26 H26C . . 109.5 ?
    Cl11 C27 Cl13 . . 110.5(3) ?
    Cl11 C27 Cl12 . . 109.7(3) ?
    Cl13 C27 Cl12 . . 110.1(3) ?
    Cl11 C27 H27A . . 108.8 ?
    Cl13 C27 H27A . . 108.8 ?
    Cl12 C27 H27A . . 108.8 ?
loop_
    _geom_hbond_atom_site_label_D
    _geom_hbond_atom_site_label_H
    _geom_hbond_atom_site_label_A
    _geom_hbond_site_symmetry_A
    _geom_hbond_distance_DH
    _geom_hbond_distance_HA
    _geom_hbond_distance_DA
    _geom_hbond_angle_DHA
    N1 H1A N5 5_566 0.88 2.22 3.013(5) 150.3
    C27 H27A N2 2_575 1.00 2.59 3.553(6) 161.0
    C5 H5B N3 7_576 1.00 2.66 3.641(5) 166.2
    C23 H23A O1 1_545 0.95 2.23 3.179(5) 175.3
