# Supplementary material for: (1-Adamant­yl){4-[(2-chloro-9-isopropyl-9H-purin-6-yl)aminometh­yl]phen­yl}methanone trichloro­methane solvate
Source: Acta Crystallogr Sect E Struct Rep Online. 2009 May 14;65(Pt 6):o1268. doi: 10.1107/S1600536809016596 (PMC2969555; doi:10.1107/S1600536809016596)
Supplement: Supplementary file 2 [file e-65-o1268-Isup2.hkl]

# 
# h,k,l, Fc-squared, Fo-squared, sigma(Fo-squared) and status flag 
# 
data_I
_shelx_title ' v in Pbca' 
_shelx_refln_list_code          4 
_shelx_F_calc_maximum      327.70 
_exptl_crystal_F_000      2432.00 
_reflns_d_resolution_high  0.8410 
 
loop_ 
 _symmetry_equiv_pos_as_xyz 
 'x, y, z' 
 '-x+1/2, -y, z+1/2' 
 '-x, y+1/2, -z+1/2' 
 'x+1/2, -y+1/2, -z' 
 '-x, -y, -z' 
 'x-1/2, y, -z-1/2' 
 'x, -y-1/2, z-1/2' 
 '-x-1/2, y-1/2, z' 
 
_cell_length_a    19.4337 
_cell_length_b    13.1857 
_cell_length_c    22.1489 
_cell_angle_alpha  90.000 
_cell_angle_beta   90.000 
_cell_angle_gamma  90.000 
 
_shelx_F_squared_multiplier     1.000 
 
loop_ 
 _refln_index_h 
 _refln_index_k 
 _refln_index_l 
 _refln_F_squared_calc 
 _refln_F_squared_meas 
 _refln_F_squared_sigma 
 _refln_observed_status 
   4   0   0     4365.23     3993.87     81.02 o 
   6   0   0    43385.10    40677.03    176.21 o 
   8   0   0    46751.80    45659.25    220.46 o 
  10   0   0     9657.68     9050.65     96.05 o 
  12   0   0    27427.50    26808.74    310.34 o 
  14   0   0    34503.30    37675.65    327.30 o 
  16   0   0        9.99        0.00     59.98 o 
  18   0   0        9.43       36.65     87.17 o 
  20   0   0     4249.67     4642.47    166.17 o 
  22   0   0       10.13       22.24    167.12 o 
   2   1   0      129.22       69.26     20.33 o 
   4   1   0     1635.56     1755.59     42.42 o 
   6   1   0     3778.20     3469.80     40.39 o 
   8   1   0    23067.04    22014.41    171.83 o 
  10   1   0      499.28      454.15     34.64 o 
  12   1   0     3608.29     3352.32     55.63 o 
  14   1   0       11.37       13.91     35.85 o 
  16   1   0       20.50       11.26     21.77 o 
  18   1   0     1140.61     1151.59     74.88 o 
  20   1   0     1049.81     1176.02     97.84 o 
  22   1   0      552.41      602.82    117.62 o 
   2   2   0    54325.19    56642.05    241.26 o 
   4   2   0    10201.37    11451.05     67.24 o 
   6   2   0     3365.78     3492.87     45.25 o 
   8   2   0     3038.49     3158.40     40.16 o 
  10   2   0    10709.71    10780.80    104.98 o 
  12   2   0     1153.49     1132.05     52.31 o 
  14   2   0     1149.04     1089.51     52.35 o 
  16   2   0     2682.94     2733.96     67.93 o 
  18   2   0      165.14      136.29     71.98 o 
  20   2   0     2590.23     2632.74     97.13 o 
  22   2   0      417.47      254.11    122.07 o 
   2   3   0     4574.28     4453.02     42.31 o 
   4   3   0    32294.63    32529.52    112.08 o 
   6   3   0      357.74      304.72     36.32 o 
   8   3   0    10261.75    10400.95     77.99 o 
  10   3   0     3791.03     4120.04     61.90 o 
  12   3   0    13369.43    14404.76    109.47 o 
  14   3   0      165.09      107.70     56.21 o 
  16   3   0      181.31      108.48     53.82 o 
  18   3   0      464.46      378.28     76.52 o 
  20   3   0      133.76      137.97     92.65 o 
  22   3   0       34.13        5.18     58.64 o 
   0   4   0       34.79       71.65     53.27 o 
   2   4   0    13847.27    12661.05     79.56 o 
   4   4   0     2860.99     2857.85     39.72 o 
   6   4   0     1199.14     1654.65     40.52 o 
   8   4   0        0.72        0.00     33.80 o 
  10   4   0     6706.59     6760.70     77.27 o 
  12   4   0     9165.85     9714.60     97.92 o 
  14   4   0       38.63        0.00     40.03 o 
  16   4   0       46.31       10.25     15.31 o 
  18   4   0      119.29       48.29     60.88 o 
  20   4   0      139.13      154.27    100.36 o 
  22   4   0      388.03      381.61    126.13 o 
   2   5   0    17940.47    18275.57    174.58 o 
   4   5   0     3483.19     3270.96     49.84 o 
   6   5   0    13167.42    16026.65     92.88 o 
   8   5   0     9787.91    10350.63     98.55 o 
  10   5   0     3145.90     2788.82     63.42 o 
  12   5   0       59.54        2.75     42.07 o 
  14   5   0     3563.68     3770.46     83.67 o 
  16   5   0      150.69        0.00     74.41 o 
  18   5   0      252.73      258.50     94.07 o 
  20   5   0     1337.73     1500.67    117.39 o 
   0   6   0     1269.40     1940.26     56.28 o 
   2   6   0    53346.55    58028.35    144.66 o 
   4   6   0    18754.70    19422.34    105.42 o 
   6   6   0     2905.17     3435.27     57.64 o 
   8   6   0      358.86      185.07     73.51 o 
  10   6   0    14272.28    15077.49    118.64 o 
  12   6   0       38.31        0.00     48.21 o 
  14   6   0       33.26        0.00     64.72 o 
  16   6   0     1233.77     1135.15     94.46 o 
  18   6   0     1170.04     1262.03    122.34 o 
  20   6   0      105.34       80.52    136.53 o 
   2   7   0     2071.63     1750.78     61.86 o 
   4   7   0     4268.93     6111.46     81.58 o 
   6   7   0     9796.27    10762.78     92.55 o 
   8   7   0     8158.91     9465.23     93.43 o 
  10   7   0     2052.52     2030.19     78.53 o 
  12   7   0     1548.64     1500.33     76.69 o 
  14   7   0     4794.92     5256.84     97.39 o 
  16   7   0      604.15      559.37     95.57 o 
  18   7   0     1416.93     1662.60    124.82 o 
  20   7   0      126.29        8.57     49.16 o 
   0   8   0       88.56        0.00     47.06 o 
   2   8   0     1020.67     1062.19     70.75 o 
   4   8   0      264.58      216.64     58.42 o 
   6   8   0     5573.39     5229.23     88.44 o 
   8   8   0      775.17      878.73     76.39 o 
  10   8   0     2183.75     2298.99     97.65 o 
  12   8   0     2002.40     1847.22     82.23 o 
  14   8   0     1454.38     1618.55     99.78 o 
  16   8   0     1282.84     1137.87    122.84 o 
  18   8   0        0.03        0.00     73.61 o 
   2   9   0     1524.59     1602.83     92.95 o 
   4   9   0       18.34        0.00     47.54 o 
   6   9   0     1832.38     1740.80     83.16 o 
   8   9   0    11349.45    13768.60    218.92 o 
  10   9   0     2264.94     2541.92    111.75 o 
  12   9   0     1208.36     1078.44    100.20 o 
  14   9   0       43.45        0.00     29.12 o 
  16   9   0       14.54        0.00     23.72 o 
  18   9   0      324.88      303.21    136.80 o 
   0  10   0     2161.05     1906.62    134.11 o 
   2  10   0      264.44      297.39     79.45 o 
   4  10   0       33.85        0.00     35.98 o 
   6  10   0      647.88      540.22     92.54 o 
   8  10   0     5768.18     6719.49    182.64 o 
  10  10   0      552.81        2.02    179.26 o 
  12  10   0      506.46      339.50    119.73 o 
  14  10   0       31.94        0.00     21.45 o 
  16  10   0      350.65      478.06    132.03 o 
   2  11   0     2103.65     2101.74     97.69 o 
   4  11   0      588.01      504.48    105.49 o 
   6  11   0      428.83      305.78    111.10 o 
   8  11   0       11.14        0.00    130.90 o 
  10  11   0       45.40        4.25     26.37 o 
  12  11   0        2.28        0.00     32.83 o 
  14  11   0       44.62      138.03    132.50 o 
  16  11   0      313.46      545.88    177.91 o 
   0  12   0      835.89      977.31    245.28 o 
   2  12   0     1986.64     2053.41    129.62 o 
   4  12   0      343.30      238.29    121.26 o 
   6  12   0      136.69        0.00     76.11 o 
   8  12   0      394.53      371.09    230.02 o 
  10  12   0      358.78      525.68    193.16 o 
  12  12   0      273.96      159.22    246.62 o 
  14  12   0       64.98        0.00     38.17 o 
   2  13   0     3379.12     4106.14    143.85 o 
   4  13   0      948.96      830.98    123.96 o 
   6  13   0      771.35      990.58    144.75 o 
   8  13   0     3472.62     4560.46    225.30 o 
  10  13   0      198.85        0.00    147.13 o 
  12  13   0     1977.50     1969.68    271.16 o 
   0  14   0        5.57        0.00     78.62 o 
   2  14   0      564.47      663.81    158.18 o 
   4  14   0      469.90      262.31    162.68 o 
   6  14   0     1225.09     1893.29    180.49 o 
   8  14   0      504.30      649.33    218.47 o 
  10  14   0      330.25      210.77    302.58 o 
   2  15   0      394.99      554.91    161.22 o 
   4  15   0       16.64        0.00     85.69 o 
   6  15   0     1088.33     1690.22    232.49 o 
   3   1   1     1002.97     1069.93     21.03 o 
   4   1   1      840.43      968.34     20.09 o 
   5   1   1      226.43      258.17     21.61 o 
   6   1   1    20821.41    21450.65     68.97 o 
   7   1   1      125.41      147.14     20.15 o 
   8   1   1     1874.94     1938.43     27.27 o 
   9   1   1      464.46      613.09     24.17 o 
  10   1   1     2762.10     2736.98     32.42 o 
  11   1   1      207.05      265.74     26.13 o 
  12   1   1     5431.56     5792.46     43.58 o 
  13   1   1     2706.34     3006.13     42.13 o 
  14   1   1      191.45      166.90     33.35 o 
  15   1   1      823.88      850.47     41.19 o 
  16   1   1       18.78       27.50     26.25 o 
  17   1   1     1303.61     1513.68     51.06 o 
  18   1   1      733.76      800.25     57.02 o 
  19   1   1      546.50      479.78     61.53 o 
  20   1   1        2.54        0.00      8.69 o 
  21   1   1      164.98      205.31     74.54 o 
  22   1   1       18.62        0.00     28.60 o 
  23   1   1      541.39      579.58    101.14 o 
   1   2   1       10.12        0.00      3.58 o 
   2   2   1     1923.84     1551.06     22.46 o 
   3   2   1     7430.25     7881.84     33.90 o 
   4   2   1    37818.84    37242.42    129.69 o 
   5   2   1     5208.03     5725.77     39.24 o 
   6   2   1      836.63      832.22     24.44 o 
   7   2   1       90.87       70.80     19.60 o 
   8   2   1     3811.58     3415.98     30.42 o 
   9   2   1      484.03      490.88     26.52 o 
  10   2   1    12613.55    11967.22     61.08 o 
  11   2   1     2270.61     2494.50     39.82 o 
  12   2   1      276.65      203.63     30.81 o 
  13   2   1     1107.85     1185.35     37.60 o 
  14   2   1        0.97        0.00     16.35 o 
  15   2   1       31.70        0.00     14.05 o 
  16   2   1       11.55        0.00     22.80 o 
  17   2   1     1455.53     1492.91     48.99 o 
  18   2   1       96.27       74.35     24.85 o 
  19   2   1      770.77      817.20     65.86 o 
  20   2   1      125.76      158.21     65.33 o 
  21   2   1        4.49        0.00     16.96 o 
  22   2   1      275.36      251.72     88.19 o 
   1   3   1      240.95      149.54     25.13 o 
   2   3   1    11991.64    11365.52     52.24 o 
   3   3   1      510.39      429.49     19.01 o 
   4   3   1     8224.54     8398.66     38.95 o 
   5   3   1     1903.28     1981.26     28.82 o 
   6   3   1    13053.49    14074.17     62.17 o 
   7   3   1       34.36       37.95     20.20 o 
   8   3   1     1198.52     1175.41     29.09 o 
   9   3   1      295.89      272.02     28.11 o 
  10   3   1      107.04      110.35     30.96 o 
  11   3   1     3262.79     3184.90     44.02 o 
  12   3   1     2114.62     2136.61     43.81 o 
  13   3   1       55.48        0.00     19.29 o 
  14   3   1     1683.66     1402.65     46.13 o 
  15   3   1      146.32      132.38     35.82 o 
  16   3   1      879.46      807.82     44.62 o 
  17   3   1      951.26     1057.46     49.59 o 
  18   3   1      912.05      910.91     57.96 o 
  19   3   1     1164.88     1167.74     69.63 o 
  20   3   1      100.93       61.45     40.09 o 
  21   3   1      204.74      195.69     73.95 o 
  22   3   1      375.13      434.60     91.18 o 
   0   4   1     7230.95     8516.94     62.70 o 
   1   4   1      444.27      514.60     27.54 o 
   2   4   1     2235.71     2594.86     39.55 o 
   3   4   1      460.84      373.84     23.88 o 
   4   4   1      926.25     1075.00     21.17 o 
   5   4   1      459.16      448.54     21.97 o 
   6   4   1    14865.80    14283.34     61.55 o 
   7   4   1     1318.90     1409.74     31.74 o 
   8   4   1     2356.57     2370.47     37.39 o 
   9   4   1     1584.41     1456.16     33.45 o 
  10   4   1     4147.68     3962.23     45.56 o 
  11   4   1      839.98      893.58     37.42 o 
  12   4   1      602.84      541.40     41.33 o 
  13   4   1     1679.97     1576.35     46.11 o 
  14   4   1     4075.76     4530.46     58.87 o 
  15   4   1      297.67      197.13     48.11 o 
  16   4   1        4.28        0.00     28.79 o 
  17   4   1     1123.55     1071.37     56.01 o 
  18   4   1      679.79      593.12     58.01 o 
  19   4   1       59.95        0.00     36.40 o 
  20   4   1      392.64      471.68     71.64 o 
  21   4   1      225.67      243.98     78.20 o 
  22   4   1      221.33      237.12     87.33 o 
   1   5   1     5484.67     6573.24     44.36 o 
   2   5   1    15931.08    16300.64     62.39 o 
   3   5   1        3.76        0.00     10.65 o 
   4   5   1     8772.10     9700.42     47.11 o 
   5   5   1      891.12     1110.62     25.97 o 
   6   5   1        1.95        0.00     17.99 o 
   7   5   1     6090.61     6495.91     50.70 o 
   8   5   1        2.41        0.00     19.90 o 
   9   5   1     1587.50     1416.60     38.46 o 
  10   5   1      255.25      184.56     26.42 o 
  11   5   1      145.19      114.08     40.44 o 
  12   5   1      170.26       60.26     32.56 o 
  13   5   1       14.16        0.00     23.23 o 
  14   5   1     3817.95     3602.01     59.04 o 
  15   5   1     1459.92     1468.03     56.77 o 
  16   5   1      839.57      781.96     61.93 o 
  17   5   1     1034.45     1011.06     68.02 o 
  18   5   1     3245.58     3673.80     75.78 o 
  19   5   1       37.48       31.28     22.24 o 
  20   5   1       74.43       35.87     66.20 o 
  21   5   1       32.69        8.86     83.38 o 
   0   6   1     7755.02     7665.72     73.73 o 
   1   6   1      828.25      910.17     30.73 o 
   2   6   1    26657.97    27000.74     86.18 o 
   3   6   1      785.38      920.26     29.29 o 
   4   6   1     2390.31     2222.24     30.25 o 
   5   6   1     6321.08     6976.50     44.43 o 
   6   6   1     2448.90     2868.69     38.99 o 
   7   6   1        2.91        0.00     18.52 o 
   8   6   1     5833.36     6341.03     56.70 o 
   9   6   1      127.68       29.07     30.91 o 
  10   6   1     8680.11     9110.93     72.83 o 
  11   6   1      177.21      102.77     28.28 o 
  12   6   1      631.85      534.42     43.41 o 
  13   6   1        1.41        0.00     27.88 o 
  14   6   1      701.95      586.08     55.02 o 
  15   6   1      787.59      758.01     59.74 o 
  16   6   1     1714.43     1907.82     70.71 o 
  17   6   1     2299.01     2669.21     74.69 o 
  18   6   1       52.10        0.00     21.46 o 
  19   6   1      511.98      494.38     85.31 o 
  20   6   1       73.53       14.49     70.87 o 
  21   6   1      290.22      342.73     86.93 o 
   1   7   1        0.39        0.00      7.81 o 
   2   7   1      983.35     1269.04     33.95 o 
   3   7   1      105.13       35.05     15.24 o 
   4   7   1      456.50      369.43     42.01 o 
   5   7   1      435.58      410.68     39.49 o 
   6   7   1      185.59       88.70     36.59 o 
   7   7   1       23.40        0.00     18.22 o 
   8   7   1     3054.71     3078.05     55.31 o 
   9   7   1      208.04      183.92     47.65 o 
  10   7   1      107.11       62.04     34.08 o 
  11   7   1      415.81      414.54     45.49 o 
  12   7   1      184.16       94.28     40.93 o 
  13   7   1      288.91      174.43     51.00 o 
  14   7   1       51.58        0.00     32.23 o 
  15   7   1      430.24      367.30     67.24 o 
  16   7   1      608.14      704.71     71.17 o 
  17   7   1       28.01        0.00     50.74 o 
  18   7   1      371.39      478.45     81.82 o 
  19   7   1      111.03       55.68     75.58 o 
  20   7   1      171.82      167.11    101.91 o 
   0   8   1      566.91      597.45     58.18 o 
   1   8   1      198.58       54.05     29.07 o 
   2   8   1     4345.31     4628.10     47.02 o 
   3   8   1       88.94       29.97     16.24 o 
   4   8   1       11.72        0.00     21.29 o 
   5   8   1      208.22      165.55     51.21 o 
   6   8   1      475.58      536.33     51.48 o 
   7   8   1     2224.79     2299.11     49.42 o 
   8   8   1        0.47        0.00     38.16 o 
   9   8   1      141.80       58.81     30.11 o 
  10   8   1      279.37      230.58     53.40 o 
  11   8   1      678.03      579.22     54.72 o 
  12   8   1     5138.02     5565.26     68.58 o 
  13   8   1        9.21        0.00     28.32 o 
  14   8   1      477.45      162.12     60.94 o 
  15   8   1      669.33      518.03     70.20 o 
  16   8   1     1577.60     1641.26     84.45 o 
  17   8   1      932.12      900.71     83.30 o 
  18   8   1       33.95        0.42     15.20 o 
  19   8   1      352.63      314.81     97.45 o 
   1   9   1      449.40      431.86     56.87 o 
   2   9   1       85.92        0.00     29.20 o 
   3   9   1      277.20      266.66     43.54 o 
   4   9   1      920.65      808.43     57.01 o 
   5   9   1     1577.95     1646.62     56.32 o 
   6   9   1        8.86        0.00     31.97 o 
   7   9   1     1025.20     1151.54     74.42 o 
   8   9   1     1044.65     1362.09     69.13 o 
   9   9   1        6.71        0.00     20.89 o 
  10   9   1      127.98        0.00     58.48 o 
  11   9   1        1.49        0.00     45.27 o 
  12   9   1     1103.75     1102.47     79.70 o 
  13   9   1      445.71      371.01     67.02 o 
  14   9   1       25.02        0.00     15.50 o 
  15   9   1        3.38        0.00     30.92 o 
  16   9   1      438.73      396.47     81.23 o 
  17   9   1      465.00      518.76     91.92 o 
  18   9   1      241.16      142.22    113.65 o 
   0  10   1     4747.92     6173.63     99.46 o 
   1  10   1      371.02      288.95     74.23 o 
   2  10   1     3985.01     4123.82     71.71 o 
   3  10   1     1535.96     1559.16     66.01 o 
   4  10   1     3982.15     4171.44     67.65 o 
   5  10   1      252.12      242.72     57.77 o 
   6  10   1       30.13        0.00     35.65 o 
   7  10   1      918.14      882.52     88.66 o 
   8  10   1      355.46       73.35     66.64 o 
   9  10   1       42.85        0.00     14.85 o 
  10  10   1      903.89      459.62     84.10 o 
  11  10   1       81.63       13.73     38.97 o 
  12  10   1       12.98        0.00     48.46 o 
  13  10   1       22.04       16.24     23.08 o 
  14  10   1       73.61       34.37     36.90 o 
  15  10   1       48.88        0.00     36.81 o 
  16  10   1      184.34      233.99    101.55 o 
  17  10   1      601.17      602.24    109.42 o 
   1  11   1      318.06      465.69     80.71 o 
   2  11   1     1214.85      966.08     81.33 o 
   3  11   1     1451.20     1503.72     72.95 o 
   4  11   1     1215.41     1331.48     73.73 o 
   5  11   1     2807.85     3144.54     71.90 o 
   6  11   1       23.17        0.00     22.89 o 
   7  11   1     1062.75      974.81     94.09 o 
   8  11   1     2032.76     2271.38    105.09 o 
   9  11   1        1.89        0.00     38.15 o 
  10  11   1       33.19       61.26    120.61 o 
  11  11   1      221.80      190.23    113.19 o 
  12  11   1      955.21      962.37    124.24 o 
  13  11   1        0.26        0.00     46.91 o 
  14  11   1      141.45      100.40     88.75 o 
  15  11   1      110.02       14.22     35.65 o 
  16  11   1        6.23        0.00     50.42 o 
   0  12   1     1912.00     2627.15    175.19 o 
   1  12   1       93.79        0.00     47.68 o 
   2  12   1       61.62       53.03     55.04 o 
   3  12   1      699.77      697.49     82.75 o 
   4  12   1     1832.82     1895.53     81.12 o 
   5  12   1      146.97       24.84     37.96 o 
   6  12   1     2289.78     2862.35     96.71 o 
   7  12   1       98.83      123.86     85.53 o 
   8  12   1     1300.78     1950.58    126.47 o 
   9  12   1      256.20      209.81    125.21 o 
  10  12   1      762.84      364.18    135.65 o 
  11  12   1      245.22      270.08    128.28 o 
  12  12   1      344.96      450.46    146.28 o 
  13  12   1       28.80        0.00     59.91 o 
  14  12   1      218.63      204.41    147.52 o 
   1  13   1     1670.26     1721.68    103.56 o 
   2  13   1       97.28        5.30     25.83 o 
   3  13   1      389.26      296.39     76.51 o 
   4  13   1      941.37      913.39     95.98 o 
   5  13   1      204.23       34.24     77.96 o 
   6  13   1       29.29        0.00     50.71 o 
   7  13   1      894.79     1033.95    121.44 o 
   8  13   1      791.23     1139.67    132.08 o 
   9  13   1       12.12        0.00     64.60 o 
  10  13   1      607.41      669.67    154.38 o 
  11  13   1      505.81      514.55    159.17 o 
  12  13   1       77.57       18.10     99.79 o 
   0  14   1        1.51        0.00     70.03 o 
   1  14   1        9.80        0.00     68.53 o 
   2  14   1        9.97        0.00     59.16 o 
   3  14   1      106.99        0.00     32.18 o 
   4  14   1       14.14        0.00     88.57 o 
   5  14   1       12.08        0.00     47.75 o 
   6  14   1      301.95      401.47    106.95 o 
   7  14   1        3.15        0.00     49.59 o 
   8  14   1        1.36        0.00     97.43 o 
   9  14   1        6.66        0.00     62.46 o 
  10  14   1      144.17       55.59    124.28 o 
   1  15   1       19.76        0.00     44.56 o 
   2  15   1      248.94      265.48    111.77 o 
   3  15   1        1.38        0.00    114.82 o 
   4  15   1      347.79      377.66    138.30 o 
   5  15   1      178.83       29.40     82.33 o 
   6  15   1       21.52        0.00     97.99 o 
   2   0   2     2140.49     1275.34     35.58 o 
   3   0   2    82672.89    86252.41    312.64 o 
   4   0   2     6904.82     7044.47     57.73 o 
   5   0   2      550.03      653.53     30.49 o 
   6   0   2    48793.66    49277.58    228.72 o 
   7   0   2      155.95      212.27     34.61 o 
   8   0   2     7863.03     6767.32     58.57 o 
   9   0   2      362.08      385.85     33.93 o 
  10   0   2    12615.70    12230.71     77.35 o 
  11   0   2     1901.57     2108.48     41.86 o 
  12   0   2    18386.71    17825.71     90.67 o 
  13   0   2     9753.62    10560.09     76.99 o 
  14   0   2     4364.32     4725.60     73.82 o 
  15   0   2     2989.86     3260.14     77.75 o 
  16   0   2     1981.13     2072.50     72.50 o 
  17   0   2      820.39      820.10     71.87 o 
  18   0   2       27.05       17.03     30.33 o 
  19   0   2      392.68      512.93    104.51 o 
  20   0   2     6346.66     7702.78    145.40 o 
  21   0   2      103.69      210.10    109.66 o 
  22   0   2     1583.34     1841.97    128.61 o 
  23   0   2     2388.33     2994.48    139.06 o 
   2   1   2     2503.86     2586.89     33.52 o 
   3   1   2     8750.97     9168.67     40.47 o 
   4   1   2    39129.12    40557.02    112.44 o 
   5   1   2     6047.31     5951.80     34.17 o 
   6   1   2     8623.96     9762.42     44.31 o 
   7   1   2     4708.86     4908.76     34.66 o 
   8   1   2    31662.80    31788.20    136.20 o 
   9   1   2     3837.40     3916.07     36.33 o 
  10   1   2     1650.47     1728.91     29.31 o 
  11   1   2     1674.50     1646.88     31.86 o 
  12   1   2    11122.77    11390.79     56.38 o 
  13   1   2      452.90      506.04     32.70 o 
  14   1   2      124.96      154.98     32.00 o 
  15   1   2     2513.30     2618.70     47.97 o 
  16   1   2     2175.38     2199.24     51.76 o 
  17   1   2      970.06     1095.48     53.11 o 
  18   1   2      141.50      144.63     51.62 o 
  19   1   2     1627.78     1781.23     66.08 o 
  20   1   2      587.05      627.78     76.04 o 
  21   1   2      523.46      674.81     75.86 o 
  22   1   2       19.99       15.71     40.14 o 
   0   2   2    57682.79    55530.21    224.31 o 
   1   2   2    29367.67    30042.58    135.23 o 
   2   2   2      117.17      273.82     17.33 o 
   3   2   2    67730.30    70217.96    139.93 o 
   4   2   2    28161.38    28255.56     74.17 o 
   5   2   2     1778.52     1783.24     27.40 o 
   6   2   2     7110.76     7190.41     39.73 o 
   7   2   2       46.98       15.02     13.51 o 
   8   2   2       11.29        0.00      6.08 o 
   9   2   2     1397.50     1435.26     29.66 o 
  10   2   2     2479.51     2651.48     34.48 o 
  11   2   2     1659.24     1996.16     36.94 o 
  12   2   2     5133.79     5416.78     51.43 o 
  13   2   2     1020.43     1024.93     38.68 o 
  14   2   2     1362.68     1437.77     42.88 o 
  15   2   2     1232.22     1347.82     40.72 o 
  16   2   2     3528.20     3721.13     54.04 o 
  17   2   2      320.44      328.45     47.48 o 
  18   2   2       33.64       46.66     38.52 o 
  19   2   2      168.22      154.21     62.83 o 
  20   2   2     1304.66     1404.85     72.16 o 
  21   2   2        0.07        0.00    101.91 o 
  22   2   2      651.53      680.84     92.07 o 
   1   3   2    12292.50    11755.97     45.43 o 
   2   3   2    19916.31    19904.36     62.59 o 
   3   3   2     4599.68     4761.31     33.53 o 
   4   3   2     1397.07     1308.95     23.40 o 
   5   3   2    37454.39    38669.71     81.06 o 
   6   3   2       11.63        9.08     10.23 o 
   7   3   2        3.46       16.22     22.16 o 
   8   3   2     3977.17     4087.04     35.61 o 
   9   3   2     2406.72     2612.06     33.77 o 
  10   3   2     1513.63     1655.91     35.26 o 
  11   3   2      932.92      737.97     35.29 o 
  12   3   2      281.30      261.07     34.78 o 
  13   3   2      344.47      243.70     38.08 o 
  14   3   2     1270.73     1292.87     41.91 o 
  15   3   2     1876.05     1887.60     46.89 o 
  16   3   2      638.26      747.19     50.81 o 
  17   3   2     1915.19     1821.48     54.29 o 
  18   3   2        2.79        0.00     47.96 o 
  19   3   2     1822.49     1937.61     67.68 o 
  20   3   2      127.03       98.24     65.61 o 
  21   3   2      136.05      128.93     76.63 o 
  22   3   2       79.25        0.00     44.81 o 
   0   4   2    21915.01    20753.02     91.63 o 
   1   4   2     1808.13     1885.18     27.92 o 
   2   4   2     2930.72     2775.96     31.82 o 
   3   4   2     3084.75     3289.95     30.08 o 
   4   4   2        1.38        0.00      7.68 o 
   5   4   2     3550.36     3926.84     31.06 o 
   6   4   2      357.90      440.05     24.67 o 
   7   4   2      723.16      900.15     30.76 o 
   8   4   2     9877.41    10403.30     64.14 o 
   9   4   2     2962.77     3228.95     39.93 o 
  10   4   2     1569.33     1532.55     36.38 o 
  11   4   2      507.54      475.39     37.12 o 
  12   4   2     4071.02     4069.07     52.52 o 
  13   4   2      211.27      153.59     38.68 o 
  14   4   2      458.98      395.68     47.78 o 
  15   4   2      143.10       31.05     30.10 o 
  16   4   2       35.73        0.00     28.87 o 
  17   4   2       58.79        1.60     27.89 o 
  18   4   2        1.80        0.00     32.74 o 
  19   4   2      659.35      711.33     64.29 o 
  20   4   2     1976.46     2396.13     79.42 o 
  21   4   2      134.41      197.14     75.81 o 
  22   4   2     1028.13     1136.99    109.42 o 
   1   5   2     1014.31      846.87     27.06 o 
   2   5   2    12329.18    12634.27     54.03 o 
   3   5   2    26740.68    28855.65     84.20 o 
   4   5   2      471.18      471.86     25.22 o 
   5   5   2     3548.41     4621.68     37.71 o 
   6   5   2    19411.54    21547.38     80.45 o 
   7   5   2     5091.63     5467.10     44.67 o 
   8   5   2      379.16      289.51     33.88 o 
   9   5   2     3554.92     3317.84     45.86 o 
  10   5   2      581.94      509.58     38.22 o 
  11   5   2      109.95      125.12     33.14 o 
  12   5   2      622.76      480.67     43.32 o 
  13   5   2     3572.92     3697.59     55.19 o 
  14   5   2     1150.30     1197.68     52.37 o 
  15   5   2     5883.96     6435.40     75.04 o 
  16   5   2       58.15        0.00     56.05 o 
  17   5   2      121.94        0.02     26.71 o 
  18   5   2     1923.29     2205.08     71.21 o 
  19   5   2       13.29       14.78     72.67 o 
  20   5   2      627.71      734.23     72.26 o 
  21   5   2      127.42      107.60     84.82 o 
   0   6   2     2295.66     2231.37     52.95 o 
   1   6   2     6470.15     7274.20     48.12 o 
   2   6   2     9204.52     9182.10     52.45 o 
   3   6   2      675.39      671.49     33.87 o 
   4   6   2     2841.92     2622.39     33.03 o 
   5   6   2      817.02      913.09     31.84 o 
   6   6   2      826.88      770.19     33.05 o 
   7   6   2      343.15      351.38     32.41 o 
   8   6   2     4013.30     4117.38     54.00 o 
   9   6   2     1029.75     1091.87     46.20 o 
  10   6   2    19836.46    20849.92    101.52 o 
  11   6   2      705.18      705.16     48.19 o 
  12   6   2        0.38        0.00     21.63 o 
  13   6   2        2.94        0.00     30.89 o 
  14   6   2       58.04        0.26     30.02 o 
  15   6   2     6717.27     7142.97     80.05 o 
  16   6   2     1670.73     1565.37     72.41 o 
  17   6   2       12.69        0.00     33.06 o 
  18   6   2      242.90      210.64     68.98 o 
  19   6   2      336.48      344.25     76.47 o 
  20   6   2      110.56       10.72     45.00 o 
  21   6   2       33.28        0.00     46.56 o 
   1   7   2       69.49      130.40     34.06 o 
   2   7   2     3888.82     3463.62     41.62 o 
   3   7   2      279.85      354.03     37.20 o 
   4   7   2     4034.60     4614.67     55.95 o 
   5   7   2     5525.55     6321.84     58.55 o 
   6   7   2     1470.77     1421.83     40.34 o 
   7   7   2      153.93      175.35     35.62 o 
   8   7   2     1226.00     1367.91     50.91 o 
   9   7   2      215.38      186.51     51.38 o 
  10   7   2      555.38      443.03     48.20 o 
  11   7   2     2872.76     2894.99     56.59 o 
  12   7   2     1856.54     1797.65     54.49 o 
  13   7   2     2405.15     2490.21     57.79 o 
  14   7   2     3602.59     3470.03     67.26 o 
  15   7   2      493.50      405.88     68.84 o 
  16   7   2       32.32        0.00     38.44 o 
  17   7   2      361.93      360.46     71.62 o 
  18   7   2     3413.86     3890.59     85.34 o 
  19   7   2      305.06      330.99     88.57 o 
  20   7   2      210.16       67.30     81.70 o 
   0   8   2     4122.71     4191.67     71.95 o 
   1   8   2        6.41        0.00     15.03 o 
   2   8   2     1167.31      997.70     48.97 o 
   3   8   2     2327.77     2666.90     48.92 o 
   4   8   2      249.44      222.99     44.60 o 
   5   8   2     2913.29     3424.94     54.64 o 
   6   8   2     6969.58     7412.33     75.93 o 
   7   8   2       48.32       11.84     19.69 o 
   8   8   2     3841.70     4074.75     61.68 o 
   9   8   2        6.86        0.00     26.36 o 
  10   8   2       12.60        0.00     26.90 o 
  11   8   2     2370.42     2396.96     63.70 o 
  12   8   2      552.39      557.98     60.09 o 
  13   8   2      128.42       31.15     50.20 o 
  14   8   2     1623.82     1751.05     73.13 o 
  15   8   2      456.40      357.42     66.24 o 
  16   8   2        3.53        0.00     35.19 o 
  17   8   2      138.05       33.65     68.21 o 
  18   8   2        0.44        0.00     27.06 o 
  19   8   2       37.89        0.00     38.96 o 
   1   9   2      363.99      297.15     47.81 o 
   2   9   2      420.87      229.56     50.00 o 
   3   9   2        0.04        0.00     26.46 o 
   4   9   2        7.61        0.00     23.87 o 
   5   9   2      443.35      356.26     52.56 o 
   6   9   2     2404.76     2487.12     63.99 o 
   7   9   2     4575.34     5418.56     84.06 o 
   8   9   2      393.12      245.76     67.55 o 
   9   9   2        0.70        0.00     22.82 o 
  10   9   2      790.51      619.49     79.41 o 
  11   9   2      508.54      412.41     62.57 o 
  12   9   2        0.69        0.00     44.34 o 
  13   9   2      769.74      638.40     68.00 o 
  14   9   2      190.39      201.24     65.51 o 
  15   9   2      125.79       86.92     49.55 o 
  16   9   2       97.29       35.00     35.48 o 
  17   9   2       80.27        2.05     71.42 o 
  18   9   2      129.44       22.36     60.76 o 
   0  10   2     3990.79     4309.99     92.06 o 
   1  10   2     2768.36     2966.77     65.89 o 
   2  10   2     7829.31     8651.58     87.09 o 
   3  10   2       14.75        0.00     24.10 o 
   4  10   2     2143.98     2384.45     60.05 o 
   5  10   2       95.52       49.06     19.58 o 
   6  10   2      657.22      456.59     63.01 o 
   7  10   2     1209.32     1220.45     83.60 o 
   8  10   2     2714.84     2483.33     84.17 o 
   9  10   2       56.65       33.18     46.38 o 
  10  10   2      792.51      621.17     97.34 o 
  11  10   2       70.63        0.00     67.34 o 
  12  10   2      108.33       18.03     49.18 o 
  13  10   2       44.36        0.00     13.25 o 
  14  10   2        1.01        0.00     24.20 o 
  15  10   2        3.43        0.00     18.27 o 
  16  10   2       92.88      189.87    101.20 o 
  17  10   2       13.75        0.00     36.36 o 
   1  11   2       36.19        0.00     16.20 o 
   2  11   2     1421.10     1765.39     77.97 o 
   3  11   2      663.00      567.54     72.93 o 
   4  11   2     1946.84     2347.35     72.82 o 
   5  11   2      139.51       43.40     32.89 o 
   6  11   2       13.14        0.00     24.27 o 
   7  11   2      968.18      854.09     86.62 o 
   8  11   2       45.97        0.00     44.81 o 
   9  11   2       18.28        0.00     18.62 o 
  10  11   2       11.22        0.00     44.22 o 
  11  11   2      127.32       67.43    115.43 o 
  12  11   2       38.88        0.00     24.42 o 
  13  11   2       23.52        0.00     62.45 o 
  14  11   2       13.38        0.00     24.51 o 
  15  11   2        3.07        0.00     54.88 o 
  16  11   2       67.46       61.44    103.51 o 
   0  12   2     4711.28     4616.95    124.79 o 
   1  12   2      742.79      691.19    101.62 o 
   2  12   2      615.10      891.18    106.78 o 
   3  12   2      318.13      176.56     76.79 o 
   4  12   2      248.62      102.40     43.04 o 
   5  12   2      558.34      430.48     88.16 o 
   6  12   2      594.38      608.86     88.02 o 
   7  12   2        1.49        0.00     56.44 o 
   8  12   2     1703.37     1714.16    116.97 o 
   9  12   2      275.97      217.70    122.05 o 
  10  12   2      127.46       43.73     71.21 o 
  11  12   2       85.98        4.80     59.36 o 
  12  12   2       99.74        0.00     73.03 o 
  13  12   2        2.37        0.00     93.86 o 
  14  12   2       66.77        0.00     12.13 o 
   1  13   2      329.55      423.51     97.00 o 
   2  13   2      177.54       45.65     35.22 o 
   3  13   2      564.38      390.00    111.86 o 
   4  13   2      129.35       16.56     51.26 o 
   5  13   2        2.54        0.00     40.73 o 
   6  13   2      280.58      273.72     96.90 o 
   7  13   2       38.78        0.00     44.55 o 
   8  13   2       44.64        0.00     54.02 o 
   9  13   2      642.93      615.21    143.05 o 
  10  13   2       91.15      168.21    166.61 o 
  11  13   2      254.09      337.13    150.98 o 
  12  13   2      116.67        0.00     14.37 o 
   0  14   2     1234.30     1309.69    171.56 o 
   1  14   2        0.32        0.00     25.91 o 
   2  14   2      179.52      225.11    101.51 o 
   3  14   2      232.39      214.64    112.10 o 
   4  14   2     2228.14     2805.49    129.18 o 
   5  14   2      115.14       12.96     77.63 o 
   6  14   2      341.99      396.36    109.32 o 
   7  14   2       15.84        0.00     37.56 o 
   8  14   2       16.74        0.00     48.04 o 
   9  14   2      698.56      680.55    171.27 o 
  10  14   2     1355.56     1963.84    211.17 o 
   1  15   2      140.83       28.40     43.72 o 
   2  15   2      295.25      367.32    109.08 o 
   3  15   2       92.59        0.00     33.29 o 
   4  15   2      718.19      698.98    148.66 o 
   5  15   2       48.76        0.00    105.50 o 
   6  15   2       30.86        0.00     63.16 o 
   1   1   3    61820.72    62094.80    103.30 o 
   2   1   3       24.36       75.03     16.79 o 
   3   1   3    37197.99    39439.37    100.57 o 
   4   1   3     8434.71     8828.59     44.31 o 
   5   1   3     3395.11     3819.67     26.83 o 
   6   1   3       11.06        0.00     13.08 o 
   7   1   3     4596.77     4759.93     34.14 o 
   8   1   3     1881.34     2130.68     28.63 o 
   9   1   3       94.54       92.02     23.19 o 
  10   1   3      310.11      347.28     27.43 o 
  11   1   3     1665.24     1668.55     33.84 o 
  12   1   3       70.98        5.42     21.07 o 
  13   1   3      222.62      128.84     26.09 o 
  14   1   3      439.96      404.20     36.62 o 
  15   1   3      435.07      465.23     42.24 o 
  16   1   3      353.24      375.92     46.33 o 
  17   1   3      917.10      953.42     55.78 o 
  18   1   3        8.65        0.00     14.82 o 
  19   1   3      906.44      868.45     71.52 o 
  20   1   3     1260.48     1396.71     72.64 o 
  21   1   3      461.84      480.96     78.60 o 
  22   1   3        3.24        0.00     15.25 o 
   0   2   3    16939.71    19600.64    107.17 o 
   1   2   3     3615.56     3715.14     30.50 o 
   2   2   3    59878.08    56857.04    187.93 o 
   3   2   3    25962.24    26631.32     90.04 o 
   4   2   3    40746.50    40235.56    198.39 o 
   5   2   3    12213.36    13435.49     48.72 o 
   6   2   3       30.43       53.04     20.08 o 
   7   2   3      523.97      533.25     23.23 o 
   8   2   3      258.92      194.05     24.80 o 
   9   2   3     4247.39     4241.22     40.35 o 
  10   2   3    24783.15    25367.20    101.38 o 
  11   2   3       55.60       22.41     21.64 o 
  12   2   3     3765.70     4153.64     46.98 o 
  13   2   3     1624.86     1689.36     41.07 o 
  14   2   3       87.25       17.29     25.43 o 
  15   2   3     1238.04     1207.14     47.34 o 
  16   2   3     4073.64     4405.99     63.13 o 
  17   2   3      425.95      475.25     50.99 o 
  18   2   3     1708.48     2041.49     58.69 o 
  19   2   3      649.86      768.20     73.75 o 
  20   2   3      399.42      436.64     74.07 o 
  21   2   3       28.28        8.07     25.13 o 
  22   2   3     1713.18     1966.46     95.39 o 
   1   3   3     3837.84     3659.28     29.91 o 
   2   3   3    11013.20    10572.81     49.19 o 
   3   3   3      409.03      333.07     22.70 o 
   4   3   3     4916.42     5479.76     32.89 o 
   5   3   3     2449.33     2149.83     24.90 o 
   6   3   3     3132.10     3530.96     30.73 o 
   7   3   3      941.71     1190.77     26.66 o 
   8   3   3     1763.64     1591.53     29.44 o 
   9   3   3       24.93        0.00     10.34 o 
  10   3   3      122.45      132.70     33.25 o 
  11   3   3      184.66      150.11     34.14 o 
  12   3   3       29.40        0.00     21.27 o 
  13   3   3       95.18       37.27     19.10 o 
  14   3   3     3549.48     3605.95     50.21 o 
  15   3   3      540.89      533.52     47.67 o 
  16   3   3     2714.69     2950.84     59.46 o 
  17   3   3       19.51        0.52     42.72 o 
  18   3   3     1444.53     1496.80     58.17 o 
  19   3   3      369.07      346.05     61.61 o 
  20   3   3      433.06      402.63     76.94 o 
  21   3   3       20.67        0.00     35.32 o 
  22   3   3      254.42      225.26     90.90 o 
   0   4   3     7947.16     7715.18     55.50 o 
   1   4   3       64.34       35.41     17.45 o 
   2   4   3     2757.79     3117.78     30.08 o 
   3   4   3     1892.47     2064.26     25.04 o 
   4   4   3     4823.73     4789.45     34.60 o 
   5   4   3      349.07      334.14     23.91 o 
   6   4   3    16497.93    15774.68     73.18 o 
   7   4   3     3160.83     3401.93     37.88 o 
   8   4   3     4282.23     4270.61     46.03 o 
   9   4   3      194.33      129.26     30.32 o 
  10   4   3     3930.20     3775.80     46.34 o 
  11   4   3        4.26        7.60      8.73 o 
  12   4   3     1085.43     1118.98     40.79 o 
  13   4   3       23.48        0.00     19.99 o 
  14   4   3       12.49        0.00     32.70 o 
  15   4   3      485.75      498.27     49.66 o 
  16   4   3        4.68        0.00     22.66 o 
  17   4   3      136.24       81.21     47.60 o 
  18   4   3     1414.44     1297.67     69.00 o 
  19   4   3      122.46       54.31     54.42 o 
  20   4   3      944.30     1023.26     81.44 o 
  21   4   3       75.59       45.71     55.30 o 
  22   4   3      135.42       84.91     54.53 o 
   1   5   3     1157.86     1397.79     29.08 o 
   2   5   3    19725.02    19575.89     82.02 o 
   3   5   3    10582.07    11067.07     59.39 o 
   4   5   3      842.75      848.56     24.40 o 
   5   5   3      123.84       98.09     20.26 o 
   6   5   3       97.07       48.92     16.83 o 
   7   5   3      821.63      691.76     28.70 o 
   8   5   3     3106.17     3573.04     42.49 o 
   9   5   3      627.97      746.48     37.19 o 
  10   5   3      348.35      383.30     38.54 o 
  11   5   3        8.43        0.00     18.99 o 
  12   5   3     1445.13     1488.48     45.09 o 
  13   5   3     2988.18     3230.54     53.59 o 
  14   5   3     3981.49     4010.73     64.29 o 
  15   5   3       30.52        0.00     18.92 o 
  16   5   3      788.53      725.45     63.40 o 
  17   5   3      113.97       30.83     34.03 o 
  18   5   3      901.22      833.35     70.01 o 
  19   5   3      201.60      151.14     56.77 o 
  20   5   3      641.81      716.58     82.92 o 
  21   5   3      449.69      437.66     84.58 o 
   0   6   3      833.58      530.49     51.93 o 
   1   6   3     1065.09     1066.78     32.41 o 
   2   6   3       45.58        0.00     10.84 o 
   3   6   3      157.62      177.59     31.55 o 
   4   6   3     5516.15     5097.59     42.37 o 
   5   6   3      283.63      290.05     31.30 o 
   6   6   3      283.56      176.49     31.19 o 
   7   6   3       45.48        0.00     15.48 o 
   8   6   3       55.40        0.00     27.14 o 
   9   6   3     1825.05     2044.57     47.38 o 
  10   6   3     1985.19     1785.34     47.30 o 
  11   6   3      940.70      985.05     47.25 o 
  12   6   3     2126.65     1957.91     49.23 o 
  13   6   3     1129.56     1152.25     52.18 o 
  14   6   3     4000.99     4231.09     66.36 o 
  15   6   3        0.26        0.00     23.97 o 
  16   6   3      163.68       10.79     37.44 o 
  17   6   3      113.88        0.00     18.35 o 
  18   6   3        3.26        0.00     54.08 o 
  19   6   3        3.90        0.00     44.74 o 
  20   6   3       65.19        0.00     21.89 o 
  21   6   3      481.07      496.31    107.81 o 
   1   7   3      926.24     1054.71     38.03 o 
   2   7   3     6140.61     6690.61     51.66 o 
   3   7   3     3431.19     3404.76     41.65 o 
   4   7   3      435.91      400.37     38.30 o 
   5   7   3     8155.67     9095.01     72.07 o 
   6   7   3     2628.81     2800.38     47.19 o 
   7   7   3      133.44       55.43     24.22 o 
   8   7   3        5.83        0.00     27.99 o 
   9   7   3     1093.67     1037.65     52.39 o 
  10   7   3       52.14        1.20     13.13 o 
  11   7   3       31.13        0.00     14.27 o 
  12   7   3     2573.15     2827.63     59.02 o 
  13   7   3      379.72      267.05     44.72 o 
  14   7   3     1018.79      956.96     63.47 o 
  15   7   3       87.11        8.80     31.61 o 
  16   7   3      149.95        0.00     23.98 o 
  17   7   3      425.21      397.08     81.13 o 
  18   7   3      233.49      161.82     75.04 o 
  19   7   3      641.95      658.97    100.83 o 
  20   7   3      325.18      183.55     48.52 o 
   0   8   3    20336.14    21733.90    137.49 o 
   1   8   3        8.07        0.85     10.52 o 
   2   8   3      193.51      197.19     50.77 o 
   3   8   3      640.67      585.09     50.78 o 
   4   8   3     1314.81     1426.94     47.28 o 
   5   8   3       55.34        6.74     16.31 o 
   6   8   3       41.14        0.00     45.55 o 
   7   8   3       90.33       28.46     31.46 o 
   8   8   3      267.03      224.77     45.70 o 
   9   8   3     1161.22     1070.90     63.79 o 
  10   8   3       66.93        2.70     28.58 o 
  11   8   3      184.99       68.23     29.15 o 
  12   8   3       42.66        0.00     24.71 o 
  13   8   3     1671.42     1620.40     65.52 o 
  14   8   3      720.14      601.83     75.60 o 
  15   8   3      685.19      575.19     78.58 o 
  16   8   3      181.81      170.01     84.66 o 
  17   8   3      117.40        3.17     25.04 o 
  18   8   3       33.37        0.00     37.71 o 
  19   8   3        1.22        0.00     35.37 o 
   1   9   3      281.13      283.36     48.98 o 
   2   9   3      591.12      460.91     57.51 o 
   3   9   3       36.12        0.00     21.68 o 
   4   9   3     2698.65     2868.35     57.45 o 
   5   9   3        0.18        0.00     26.66 o 
   6   9   3      267.78      228.68     63.02 o 
   7   9   3        2.91        0.00     28.65 o 
   8   9   3     1092.07     1060.31     69.69 o 
   9   9   3      115.71       16.88     28.22 o 
  10   9   3      367.84      193.26     70.45 o 
  11   9   3        0.26        0.00     21.17 o 
  12   9   3     1980.10     2315.97     83.43 o 
  13   9   3       27.91        0.00     55.68 o 
  14   9   3        8.29        0.00     44.14 o 
  15   9   3       16.45       20.63     60.56 o 
  16   9   3       77.67        4.57     38.35 o 
  17   9   3      665.37      810.01     95.92 o 
  18   9   3      100.46       31.41     40.05 o 
   0  10   3     1389.62     1593.92     72.69 o 
   1  10   3     2899.90     3296.87     67.29 o 
   2  10   3      404.40      519.77     67.08 o 
   3  10   3      246.72      149.09     42.99 o 
   4  10   3      544.31      416.97     55.97 o 
   5  10   3      117.36       32.08     42.99 o 
   6  10   3        2.89        0.00     46.00 o 
   7  10   3      116.26        1.56     20.33 o 
   8  10   3      630.97      676.08     81.67 o 
   9  10   3     1477.26     1603.19    101.73 o 
  10  10   3      222.61       14.63     38.95 o 
  11  10   3      465.65      539.32     83.67 o 
  12  10   3      103.61        9.86     74.52 o 
  13  10   3      386.39      389.89     92.59 o 
  14  10   3       86.09        0.00     77.28 o 
  15  10   3       56.22        0.00     15.91 o 
  16  10   3     2536.85     3136.50    108.88 o 
  17  10   3      171.71      160.28    102.95 o 
   1  11   3      423.64      523.67     82.69 o 
   2  11   3      951.98      939.28     77.16 o 
   3  11   3      789.16      453.41     71.21 o 
   4  11   3     1370.32     1459.38     76.04 o 
   5  11   3      617.35      334.40     71.76 o 
   6  11   3     1445.50     1312.92     83.04 o 
   7  11   3      570.40      712.65     84.50 o 
   8  11   3     3868.21     5257.96     90.25 o 
   9  11   3       36.85        0.00     30.97 o 
  10  11   3     1028.46      893.27    131.43 o 
  11  11   3      100.22       55.94     61.86 o 
  12  11   3      402.06      462.14     98.42 o 
  13  11   3       49.38        0.00     32.10 o 
  14  11   3      257.24      230.07    109.53 o 
  15  11   3      269.92      327.48    104.15 o 
  16  11   3      686.02      887.57    122.51 o 
   0  12   3     4702.51     5679.30    136.96 o 
   1  12   3     3225.85     3836.62     86.94 o 
   2  12   3     1760.34     1962.10    102.21 o 
   3  12   3       26.25        0.00     27.71 o 
   4  12   3       21.50        0.00     19.84 o 
   5  12   3      678.28      585.64     89.00 o 
   6  12   3     1973.60     1983.64    108.36 o 
   7  12   3      205.62      136.28     70.80 o 
   8  12   3       30.80        0.00     55.04 o 
   9  12   3      749.11      666.35     97.96 o 
  10  12   3       23.27        0.00     48.62 o 
  11  12   3       60.84        0.00     70.75 o 
  12  12   3      771.44      834.89    126.86 o 
  13  12   3       61.15        4.78     90.47 o 
  14  12   3      344.05      139.10     98.34 o 
   1  13   3      381.89      358.22     97.42 o 
   2  13   3      665.88      479.41     99.70 o 
   3  13   3      237.62      135.69     59.76 o 
   4  13   3       86.67        0.00     25.20 o 
   5  13   3      408.99      515.62     89.66 o 
   6  13   3      357.75      389.87    101.95 o 
   7  13   3        5.21        0.00     67.05 o 
   8  13   3      337.22      359.47    125.84 o 
   9  13   3      183.51      188.40    126.40 o 
  10  13   3      286.19      349.90    146.51 o 
  11  13   3      289.78      389.56    154.51 o 
  12  13   3      295.95      334.84    131.01 o 
   0  14   3      144.61      192.48    147.30 o 
   1  14   3      490.30      355.39    114.87 o 
   2  14   3      105.90      157.53    109.18 o 
   3  14   3       40.35        0.00     21.81 o 
   4  14   3       52.27      156.98    115.94 o 
   5  14   3      196.62       40.63     65.71 o 
   6  14   3      116.10        0.00     38.77 o 
   7  14   3       42.75        0.00     44.96 o 
   8  14   3        1.77        0.00     77.92 o 
   9  14   3      191.04      169.73    135.41 o 
  10  14   3      731.39      991.78    191.65 o 
   1  15   3       49.38        0.00     63.30 o 
   2  15   3      256.71      230.64    133.31 o 
   3  15   3       98.80        0.00     69.35 o 
   4  15   3      370.51      506.33    130.40 o 
   5  15   3       28.49        0.00     81.96 o 
   6  15   3      154.27      302.07    169.18 o 
   0   0   4       29.54       65.32     35.36 o 
   1   0   4     7506.23     7726.96     41.74 o 
   2   0   4    97952.27    97052.98    189.78 o 
   3   0   4    15928.15    15626.81     64.51 o 
   4   0   4    24058.30    25542.99     87.40 o 
   5   0   4    39154.43    41747.23    131.97 o 
   6   0   4     2441.29     3010.97     44.81 o 
   7   0   4      723.31      589.60     30.02 o 
   8   0   4    32941.64    34000.32    176.76 o 
   9   0   4     7469.60     8032.74     64.54 o 
  10   0   4      439.46      528.37     35.10 o 
  11   0   4     2205.99     2106.81     44.08 o 
  12   0   4     8270.17     8842.81     83.21 o 
  13   0   4      995.48      931.56     50.13 o 
  14   0   4       54.88        0.87     16.94 o 
  15   0   4      677.82      744.61     63.94 o 
  16   0   4     4048.36     3750.40     96.88 o 
  17   0   4      653.17      620.53     84.63 o 
  18   0   4        1.97        0.00     56.30 o 
  19   0   4        0.37       92.30    107.70 o 
  20   0   4     3537.49     3989.65    116.83 o 
  21   0   4       27.85        0.00     79.98 o 
  22   0   4      103.81       21.35    100.85 o 
   1   1   4    12887.76    12998.74     40.98 o 
   2   1   4      213.86      222.57     14.77 o 
   3   1   4    63833.18    64127.99    111.93 o 
   4   1   4    23320.88    23969.75     61.39 o 
   5   1   4   107386.24   109032.27    156.58 o 
   6   1   4      816.60      760.73     19.85 o 
   7   1   4    12149.74    12269.64     49.39 o 
   8   1   4    14416.68    13717.49     55.64 o 
   9   1   4     6797.80     7154.99     41.17 o 
  10   1   4      614.47      778.51     26.66 o 
  11   1   4      622.79      563.05     30.69 o 
  12   1   4     3573.54     3379.31     42.53 o 
  13   1   4     1368.29     1411.23     41.66 o 
  14   1   4      426.68      354.55     35.47 o 
  15   1   4     1366.01     1341.76     46.17 o 
  16   1   4        4.91        0.00     18.36 o 
  17   1   4      203.91      131.10     51.90 o 
  18   1   4     1087.94     1130.22     63.31 o 
  19   1   4      546.89      607.29     71.88 o 
  20   1   4     1700.79     2031.47     79.85 o 
  21   1   4       30.55       12.40     37.35 o 
  22   1   4      211.36      307.66     85.94 o 
   0   2   4    16731.04    17382.21     88.90 o 
   1   2   4     1248.63     1276.88     21.71 o 
   2   2   4     1115.26      899.50     22.26 o 
   3   2   4      432.93      623.58     18.94 o 
   4   2   4    65150.16    62930.93    121.69 o 
   5   2   4    23018.81    23732.32     61.05 o 
   6   2   4     4400.25     3748.58     32.13 o 
   7   2   4      312.95      315.05     22.30 o 
   8   2   4     6024.33     5737.27     40.05 o 
   9   2   4     2644.30     2836.30     33.91 o 
  10   2   4     6690.42     6402.72     46.57 o 
  11   2   4     1634.47     1534.77     33.62 o 
  12   2   4       92.76       65.48     19.82 o 
  13   2   4      340.46      246.72     36.18 o 
  14   2   4      560.99      364.14     45.15 o 
  15   2   4      198.48      136.82     47.78 o 
  16   2   4     2215.67     2468.85     54.40 o 
  17   2   4     1390.84     1539.12     60.79 o 
  18   2   4     3603.77     3931.44     77.25 o 
  19   2   4       44.82       76.98     62.28 o 
  20   2   4      112.04       12.40     27.29 o 
  21   2   4        0.01        0.00     47.23 o 
  22   2   4      935.09      927.01     98.29 o 
   1   3   4     8203.93     8344.16     39.52 o 
   2   3   4      174.12      149.23     23.31 o 
   3   3   4     1282.00     1198.18     23.04 o 
   4   3   4      541.48      332.30     20.51 o 
   5   3   4      182.93      223.02     20.76 o 
   6   3   4     5305.73     5766.19     37.14 o 
   7   3   4     5345.51     5334.49     40.05 o 
   8   3   4     5209.01     5360.57     42.44 o 
   9   3   4     2004.16     1822.65     32.91 o 
  10   3   4       96.97       34.38     17.92 o 
  11   3   4     1080.78     1000.44     39.37 o 
  12   3   4    12583.43    12817.43     75.85 o 
  13   3   4      417.47      298.32     41.21 o 
  14   3   4     3401.87     3382.46     55.14 o 
  15   3   4     2795.68     2816.57     56.77 o 
  16   3   4       54.25       21.35     38.65 o 
  17   3   4      817.85      793.42     59.76 o 
  18   3   4        6.80        0.00     29.89 o 
  19   3   4       69.66       59.75     41.25 o 
  20   3   4       16.30        0.00     15.91 o 
  21   3   4      142.33      173.31     78.70 o 
  22   3   4       92.07      101.64     72.01 o 
   0   4   4     1641.95     1515.81     36.04 o 
   1   4   4        0.35        0.00      7.85 o 
   2   4   4      234.16      239.69     25.97 o 
   3   4   4     1872.31     1862.03     27.36 o 
   4   4   4       50.65       34.86     10.61 o 
   5   4   4     2291.44     2393.83     27.69 o 
   6   4   4    14054.27    13853.16     58.05 o 
   7   4   4    15283.00    17207.47     67.05 o 
   8   4   4     7890.57     7954.33     53.43 o 
   9   4   4     1529.12     1596.28     38.00 o 
  10   4   4       71.25       46.76     31.14 o 
  11   4   4     1675.67     1633.85     41.19 o 
  12   4   4      142.32       62.14     36.41 o 
  13   4   4     1524.58     1521.64     47.76 o 
  14   4   4     1031.24     1026.33     49.02 o 
  15   4   4      467.96      404.88     48.97 o 
  16   4   4     1989.57     2023.91     58.81 o 
  17   4   4     2049.60     2110.80     62.68 o 
  18   4   4      298.04      215.19     53.67 o 
  19   4   4      304.62      293.67     69.27 o 
  20   4   4        0.16        0.00     24.05 o 
  21   4   4      144.05       56.94     37.78 o 
  22   4   4      174.86      184.13    139.43 o 
   1   5   4     5228.29     5412.46     41.35 o 
   2   5   4      291.31      204.42     27.48 o 
   3   5   4      610.28      364.10     29.83 o 
   4   5   4      339.29      283.50     26.18 o 
   5   5   4     1866.13     1700.09     27.29 o 
   6   5   4     4955.58     4923.88     38.69 o 
   7   5   4      608.23      469.72     33.78 o 
   8   5   4      471.34      633.05     34.47 o 
   9   5   4      990.97      947.86     37.77 o 
  10   5   4      409.35      355.39     39.20 o 
  11   5   4       92.44       39.28     30.98 o 
  12   5   4     1707.13     1565.54     50.62 o 
  13   5   4      343.02      218.47     49.45 o 
  14   5   4     4080.77     4356.42     65.56 o 
  15   5   4       45.17        0.00     21.10 o 
  16   5   4       36.26       10.42     16.93 o 
  17   5   4     1704.24     1740.42     67.13 o 
  18   5   4     4951.93     5429.35     81.06 o 
  19   5   4        3.19        0.00     41.51 o 
  20   5   4        5.64        0.00     37.68 o 
  21   5   4        8.82        0.00     26.77 o 
   0   6   4      207.44      111.41     41.08 o 
   1   6   4      326.52      378.62     34.57 o 
   2   6   4        8.62        1.80      4.46 o 
   3   6   4        0.08        0.00     14.60 o 
   4   6   4     1535.35     1461.39     34.61 o 
   5   6   4       15.25        0.00     10.84 o 
   6   6   4     6684.37     7114.68     49.76 o 
   7   6   4     2001.69     2107.93     39.85 o 
   8   6   4      932.52      836.79     41.85 o 
   9   6   4      752.25      834.65     43.76 o 
  10   6   4     7867.39     8145.92     72.15 o 
  11   6   4      405.24      419.14     52.18 o 
  12   6   4     1356.57     1291.01     50.18 o 
  13   6   4      170.72      130.65     47.27 o 
  14   6   4      207.15      209.15     54.25 o 
  15   6   4      462.23      349.88     58.44 o 
  16   6   4        8.23        0.00     32.96 o 
  17   6   4      426.43      355.38     80.23 o 
  18   6   4      107.58        0.00     36.15 o 
  19   6   4      110.44       47.09     40.90 o 
  20   6   4      751.03      665.20    101.54 o 
  21   6   4      266.87      325.48    125.68 o 
   1   7   4     1466.71     1429.38     38.92 o 
   2   7   4    16789.87    18872.86     91.93 o 
   3   7   4     4335.50     5050.83     47.31 o 
   4   7   4      413.15      289.03     45.10 o 
   5   7   4     2082.84     2284.16     42.12 o 
   6   7   4       55.40        5.09     28.23 o 
   7   7   4     5607.95     5663.54     61.97 o 
   8   7   4      242.51       79.44     32.97 o 
   9   7   4        1.43        0.00     28.99 o 
  10   7   4        3.52        0.00     17.31 o 
  11   7   4      867.36      636.60     56.53 o 
  12   7   4        8.20        0.00     24.79 o 
  13   7   4      202.43      110.84     41.35 o 
  14   7   4       19.24        0.00     28.94 o 
  15   7   4      500.70      423.50     74.05 o 
  16   7   4      345.60      306.80     74.97 o 
  17   7   4       18.14        0.00     27.14 o 
  18   7   4      375.61      331.23     92.33 o 
  19   7   4      686.77      742.84     91.57 o 
  20   7   4        0.11        0.00     33.65 o 
   0   8   4    13420.17    14137.26    100.03 o 
   1   8   4     1257.34     1206.97     43.88 o 
   2   8   4     4815.67     5526.18     53.37 o 
   3   8   4     1375.57     1440.21     52.08 o 
   4   8   4      991.08      875.85     54.31 o 
   5   8   4      120.34      197.73     55.26 o 
   6   8   4    10417.27    10643.11     95.27 o 
   7   8   4      132.64       30.84     18.18 o 
   8   8   4     1148.43      906.10     53.26 o 
   9   8   4      178.51       45.47     35.66 o 
  10   8   4     1811.93     1790.40     58.82 o 
  11   8   4      307.73      190.23     47.87 o 
  12   8   4     7435.83     8714.40    116.60 o 
  13   8   4      105.13       19.88     32.65 o 
  14   8   4     2222.37     2650.13     79.03 o 
  15   8   4      201.72       54.17     41.04 o 
  16   8   4        7.91        0.00     46.38 o 
  17   8   4        7.06        0.00     47.09 o 
  18   8   4       73.77        0.00     37.39 o 
  19   8   4        9.82        0.00     61.02 o 
   1   9   4        9.59        0.00     21.68 o 
   2   9   4     1885.99     1695.65     58.53 o 
   3   9   4      656.59      600.03     63.85 o 
   4   9   4     2667.17     3115.90     63.31 o 
   5   9   4      781.23      685.27     71.93 o 
   6   9   4      243.53      166.72     65.77 o 
   7   9   4        0.29        0.00     43.39 o 
   8   9   4       32.52        0.00     46.49 o 
   9   9   4      557.70      327.90     62.30 o 
  10   9   4        1.94        0.00     45.12 o 
  11   9   4      232.40      238.63     65.49 o 
  12   9   4     1533.00     1615.61     83.42 o 
  13   9   4     1496.49     1528.79     85.43 o 
  14   9   4      128.70        5.03     29.61 o 
  15   9   4     2220.26     2485.54     90.08 o 
  16   9   4     1517.45     1510.60     93.18 o 
  17   9   4      215.25       54.54     35.26 o 
  18   9   4      288.10      341.77    100.74 o 
   0  10   4       37.11        0.00     44.62 o 
   1  10   4     2717.41     3099.70     65.26 o 
   2  10   4       65.18        0.00     10.72 o 
   3  10   4       75.88        0.00     16.79 o 
   4  10   4       10.32        0.00     14.48 o 
   5  10   4     3835.93     4379.11     86.29 o 
   6  10   4      145.73        0.00     34.60 o 
   7  10   4       81.46        0.00     52.87 o 
   8  10   4      101.40       16.46     44.85 o 
   9  10   4       11.20        0.00     42.29 o 
  10  10   4      257.10       60.94     71.44 o 
  11  10   4      650.16      526.24     87.90 o 
  12  10   4      462.18      391.00     82.81 o 
  13  10   4      189.23       72.70     56.55 o 
  14  10   4      207.26      161.15     82.47 o 
  15  10   4      175.30      164.23     87.20 o 
  16  10   4      165.54      111.45     54.53 o 
  17  10   4      396.67      436.74    106.19 o 
   1  11   4        0.12        0.00     28.44 o 
   2  11   4     2344.12     2298.21     78.15 o 
   3  11   4       93.71        0.00     25.15 o 
   4  11   4       31.14        0.00     20.66 o 
   5  11   4        9.85        0.00     31.83 o 
   6  11   4        6.51        0.00     16.02 o 
   7  11   4     2077.26     2219.60     87.50 o 
   8  11   4      455.36      465.05     83.65 o 
   9  11   4      124.27       70.74     66.57 o 
  10  11   4      137.92        3.97     43.46 o 
  11  11   4       29.80        0.00     18.41 o 
  12  11   4      147.37      180.21     95.59 o 
  13  11   4       33.37        0.00     56.92 o 
  14  11   4      147.69       43.77     54.30 o 
  15  11   4      417.91      531.41    108.15 o 
  16  11   4        1.02        0.00     75.71 o 
   0  12   4       48.85       15.88     72.12 o 
   1  12   4     2689.78     2891.57     90.92 o 
   2  12   4      935.57     1283.20     97.37 o 
   3  12   4      144.83        0.00     46.66 o 
   4  12   4      327.79      430.23     83.48 o 
   5  12   4      881.96      696.88    103.17 o 
   6  12   4     2394.34     2671.60    102.71 o 
   7  12   4      242.74       93.40     69.15 o 
   8  12   4        0.02        0.00     45.15 o 
   9  12   4       19.33        0.00     59.98 o 
  10  12   4      237.98      252.37    124.43 o 
  11  12   4       47.31        0.00     52.40 o 
  12  12   4       26.17        0.00     52.16 o 
  13  12   4       13.80        0.00     39.99 o 
  14  12   4      325.92      313.84    112.94 o 
   1  13   4       76.44       63.19     78.40 o 
   2  13   4     1765.30     2436.25    118.24 o 
   3  13   4      602.29      580.18     96.77 o 
   4  13   4      980.63      893.99    103.48 o 
   5  13   4      148.68       80.07     88.89 o 
   6  13   4      979.60     1018.72    115.06 o 
   7  13   4      642.79      596.38    107.75 o 
   8  13   4      327.97      191.63    113.15 o 
   9  13   4        1.71        0.00     97.95 o 
  10  13   4        0.79        0.00     79.32 o 
  11  13   4       44.12        0.00     50.35 o 
  12  13   4      308.53      269.55    124.98 o 
   0  14   4      372.57      320.02    146.87 o 
   1  14   4      414.70      460.08    130.27 o 
   2  14   4      378.75      451.32    108.92 o 
   3  14   4       90.84       52.80     65.18 o 
   4  14   4      298.02      321.34    107.46 o 
   5  14   4       50.84        0.00     90.64 o 
   6  14   4        0.43        0.00     40.92 o 
   7  14   4      260.20       40.55    107.51 o 
   8  14   4      136.65        0.00     52.68 o 
   9  14   4       14.75        0.00     64.91 o 
   1  15   4      288.64      348.71    143.16 o 
   2  15   4     1131.40     1439.35    139.08 o 
   3  15   4      340.83      395.37    127.38 o 
   4  15   4       17.53       11.37     70.69 o 
   5  15   4      412.49      635.69    153.34 o 
   1   1   5    17003.01    17335.56     69.60 o 
   2   1   5      377.24      309.79     16.49 o 
   3   1   5     4650.75     4428.92     29.08 o 
   4   1   5     3257.39     3505.94     26.90 o 
   5   1   5    23167.74    24767.76     60.77 o 
   6   1   5      543.62      406.21     17.74 o 
   7   1   5     3522.25     3940.29     30.68 o 
   8   1   5     5500.91     5661.46     39.18 o 
   9   1   5     1240.65     1510.89     29.45 o 
  10   1   5       66.50       26.85     10.81 o 
  11   1   5       26.20        3.60     16.32 o 
  12   1   5       33.11        7.48     28.11 o 
  13   1   5       28.70        0.00     26.62 o 
  14   1   5      118.88       85.38     38.09 o 
  15   1   5       33.73        0.00     11.80 o 
  16   1   5      143.59       12.82     21.31 o 
  17   1   5      306.11      240.35     56.86 o 
  18   1   5     3461.98     3702.37     75.41 o 
  19   1   5      121.32      185.24     63.28 o 
  20   1   5      816.69      903.72     80.89 o 
  21   1   5     1121.10     1078.05     85.69 o 
  22   1   5       99.98       29.42     70.81 o 
   0   2   5    12688.77    12204.39     61.23 o 
   1   2   5    10545.07    10630.67     39.19 o 
   2   2   5    26826.74    26244.02     59.06 o 
   3   2   5      171.67      139.66     20.44 o 
   4   2   5     4655.40     4861.21     30.20 o 
   5   2   5    14900.63    14284.60     46.22 o 
   6   2   5     8232.83     8116.07     38.12 o 
   7   2   5       21.33       31.50     17.13 o 
   8   2   5       55.91       67.00     22.82 o 
   9   2   5     6168.61     6933.85     45.87 o 
  10   2   5     2522.56     2254.51     34.50 o 
  11   2   5        0.27        0.00     13.78 o 
  12   2   5       74.48        0.00     16.24 o 
  13   2   5      153.24      149.82     40.82 o 
  14   2   5       56.69       10.23     28.38 o 
  15   2   5     4103.95     4423.00     64.80 o 
  16   2   5     1511.59     1647.22     59.43 o 
  17   2   5       80.21      122.69     53.04 o 
  18   2   5      627.96      660.62     67.34 o 
  19   2   5        5.31       11.22     58.45 o 
  20   2   5     1678.90     1871.91     73.82 o 
  21   2   5      248.32      164.22     66.74 o 
  22   2   5      325.66      363.02     87.59 o 
   1   3   5      999.99     1093.72     26.33 o 
   2   3   5    45640.72    44478.35    101.46 o 
   3   3   5       74.85       54.51     18.00 o 
   4   3   5     7572.72     8030.50     42.75 o 
   5   3   5       26.01       55.51     16.84 o 
   6   3   5     9059.08     9426.49     42.07 o 
   7   3   5     1311.02     1304.58     26.67 o 
   8   3   5     3046.48     3306.56     36.78 o 
   9   3   5     3435.39     3248.96     38.42 o 
  10   3   5        6.24        0.00     22.80 o 
  11   3   5       57.58       46.05     28.45 o 
  12   3   5      141.58      174.01     36.54 o 
  13   3   5       49.49       55.58     42.01 o 
  14   3   5      718.02      579.98     49.48 o 
  15   3   5       51.31       26.23     33.41 o 
  16   3   5      110.00       24.75     33.24 o 
  17   3   5       10.54        0.00     17.89 o 
  18   3   5       35.77        0.00     18.48 o 
  19   3   5      135.49        0.00     39.54 o 
  20   3   5       21.01        0.00     21.70 o 
  21   3   5      177.52      230.09     84.96 o 
  22   3   5     2610.50     3226.21    115.78 o 
   0   4   5    19595.32    19717.27     93.59 o 
   1   4   5       51.76       18.90     15.06 o 
   2   4   5     1978.89     1581.80     27.28 o 
   3   4   5      858.09      858.30     25.76 o 
   4   4   5       51.41        0.00      8.11 o 
   5   4   5       49.83       22.58     13.07 o 
   6   4   5    25028.82    24102.89     91.22 o 
   7   4   5     3405.05     3572.64     33.08 o 
   8   4   5       60.90        0.00     17.81 o 
   9   4   5       13.41        0.00     14.79 o 
  10   4   5      770.42      730.43     34.56 o 
  11   4   5      719.15      694.35     45.22 o 
  12   4   5      322.66      269.08     42.41 o 
  13   4   5      335.11      348.09     42.47 o 
  14   4   5    12774.25    13203.05     94.75 o 
  15   4   5      366.39      327.01     48.89 o 
  16   4   5     1036.06     1054.61     60.67 o 
  17   4   5      397.32      359.49     62.62 o 
  18   4   5     1145.96     1082.28     74.94 o 
  19   4   5       19.77        0.00     14.83 o 
  20   4   5     1080.03     1273.18     88.64 o 
  21   4   5       16.37        0.00     42.84 o 
   1   5   5      885.94      977.94     27.09 o 
   2   5   5     1104.61      852.81     33.92 o 
   3   5   5     2650.59     2784.03     33.60 o 
   4   5   5       14.63        0.00     11.38 o 
   5   5   5     5576.22     6234.19     38.78 o 
   6   5   5     6774.54     7298.77     50.50 o 
   7   5   5     2998.33     3054.42     40.83 o 
   8   5   5     3327.57     3707.52     41.29 o 
   9   5   5     2229.19     2337.26     40.55 o 
  10   5   5       23.53        0.00     13.08 o 
  11   5   5        6.51        1.76     16.52 o 
  12   5   5       61.17        0.00     11.11 o 
  13   5   5      552.84      417.46     53.17 o 
  14   5   5     1657.79     1689.84     56.56 o 
  15   5   5       21.22        0.00     18.30 o 
  16   5   5       45.01        9.27     41.23 o 
  17   5   5      255.97      175.00     65.28 o 
  18   5   5      837.76      776.95     82.40 o 
  19   5   5     1132.75     1151.20     89.33 o 
  20   5   5      109.84        0.00     48.23 o 
  21   5   5      570.71      564.11    105.60 o 
   0   6   5     2793.34     3321.94     51.49 o 
   1   6   5     1445.93     1497.65     31.45 o 
   2   6   5     6258.96     6117.75     51.43 o 
   3   6   5      187.58      255.72     36.81 o 
   4   6   5     1033.09      986.33     35.89 o 
   5   6   5      471.83      389.97     33.77 o 
   6   6   5     1314.39     1614.54     35.36 o 
   7   6   5      417.99      359.46     36.97 o 
   8   6   5      203.47      125.05     23.85 o 
   9   6   5      265.49      193.81     42.81 o 
  10   6   5    10088.87    10399.07     88.94 o 
  11   6   5     1044.70      998.94     55.66 o 
  12   6   5      280.52      185.87     49.82 o 
  13   6   5     6599.95     7481.23     88.89 o 
  14   6   5      309.33      264.80     57.69 o 
  15   6   5        6.83        0.00     29.11 o 
  16   6   5     1136.47      929.48     76.40 o 
  17   6   5        1.04        0.00     27.21 o 
  18   6   5      425.21      499.39     76.97 o 
  19   6   5       94.72        0.00     58.15 o 
  20   6   5      341.47      333.78     99.76 o 
   1   7   5     1142.53     1180.21     36.77 o 
   2   7   5     3608.95     3593.63     44.42 o 
   3   7   5       38.18        9.34     11.42 o 
   4   7   5       84.18        0.00     21.17 o 
   5   7   5       81.50        5.00     14.09 o 
   6   7   5      397.84      351.98     43.61 o 
   7   7   5     2379.29     2361.64     46.12 o 
   8   7   5     1365.21     1329.13     48.21 o 
   9   7   5     1887.95     1831.86     50.50 o 
  10   7   5     7312.53     7784.25     97.91 o 
  11   7   5      199.03       69.84     43.21 o 
  12   7   5     1500.91     1179.00     73.88 o 
  13   7   5       29.56        0.00     30.62 o 
  14   7   5      368.80      259.21     66.79 o 
  15   7   5      283.56      251.83     70.41 o 
  16   7   5      982.60      975.47     87.05 o 
  17   7   5        1.48        0.00     33.58 o 
  18   7   5       79.81       61.16     62.88 o 
  19   7   5      150.64       81.38     89.41 o 
  20   7   5        0.39        0.00     52.23 o 
   0   8   5     2004.16     2179.57     61.35 o 
   1   8   5      105.60       11.78     13.19 o 
   2   8   5      190.62      129.23     37.45 o 
   3   8   5        1.47        0.00     20.39 o 
   4   8   5      300.14      327.00     59.60 o 
   5   8   5      161.00      194.95     54.27 o 
   6   8   5       45.04        0.00     22.93 o 
   7   8   5      421.96      319.15     55.39 o 
   8   8   5        8.10        0.00     32.67 o 
   9   8   5      167.19       36.41     30.69 o 
  10   8   5       20.96        0.00     31.61 o 
  11   8   5     3693.09     4104.23     86.09 o 
  12   8   5        0.25        0.00     28.67 o 
  13   8   5     1439.83     1489.68     86.85 o 
  14   8   5      107.09       58.91     40.77 o 
  15   8   5       13.14        0.00     47.93 o 
  16   8   5       14.38        0.00     40.91 o 
  17   8   5      126.28       24.29     37.78 o 
  18   8   5      374.62      356.54    101.02 o 
  19   8   5        0.54        0.00     82.44 o 
   1   9   5       24.85        0.00     17.48 o 
   2   9   5     1089.06     1003.71     60.39 o 
   3   9   5     1486.25     1232.25     62.40 o 
   4   9   5     1988.00     2086.05     79.52 o 
   5   9   5      163.49      178.25     64.03 o 
   6   9   5      767.02      633.71     74.70 o 
   7   9   5     2308.33     2599.70     75.85 o 
   8   9   5     3200.83     3293.99     71.63 o 
   9   9   5        0.00        0.00     36.24 o 
  10   9   5       89.35        0.00     36.23 o 
  11   9   5      229.34      149.58     78.85 o 
  12   9   5     2084.39     2398.48     85.30 o 
  13   9   5      332.03      287.11     84.21 o 
  14   9   5      133.02       47.79     48.19 o 
  15   9   5      170.73      150.90     60.63 o 
  16   9   5       42.85        0.00     28.54 o 
  17   9   5       96.74        0.00     37.71 o 
  18   9   5      549.28      561.61    110.85 o 
   0  10   5     2011.06     2090.14     95.18 o 
   1  10   5      120.47       72.93     31.99 o 
   2  10   5     2624.61     2999.85     62.73 o 
   3  10   5      270.28      288.83     75.35 o 
   4  10   5     7687.74     9499.62    113.01 o 
   5  10   5       28.56        0.00     35.65 o 
   6  10   5      975.45     1141.43     84.87 o 
   7  10   5       57.00        0.00     48.81 o 
   8  10   5      624.22      525.16     74.99 o 
   9  10   5      436.59      432.59     82.31 o 
  10  10   5     4408.04     4545.24     81.84 o 
  11  10   5      591.66      482.94     80.80 o 
  12  10   5       15.35        0.00     34.73 o 
  13  10   5      188.32       27.01     54.81 o 
  14  10   5      304.35      136.14     77.15 o 
  15  10   5      680.47      751.24     94.92 o 
  16  10   5     2085.59     2926.00    113.09 o 
  17  10   5       43.30        4.87     40.70 o 
   1  11   5     2889.86     3094.58     79.67 o 
   2  11   5      427.75      297.49     76.13 o 
   3  11   5     3845.04     4580.57     93.51 o 
   4  11   5      372.50      371.05     98.25 o 
   5  11   5        7.72        0.00     47.91 o 
   6  11   5      321.36      291.11     77.00 o 
   7  11   5     5043.28     5395.12     90.17 o 
   8  11   5     1231.25     1247.95     95.90 o 
   9  11   5       16.74        0.00     36.14 o 
  10  11   5      690.76      738.86     91.41 o 
  11  11   5        0.40        0.00     23.43 o 
  12  11   5     2979.98     3883.82    128.86 o 
  13  11   5        1.38        0.00     24.76 o 
  14  11   5      147.20       23.28     34.98 o 
  15  11   5       79.83        8.54     15.01 o 
   0  12   5     3845.66     4417.98    130.03 o 
   1  12   5        4.51        0.00     30.01 o 
   2  12   5     1752.33     2111.00    117.73 o 
   3  12   5      506.98      457.82     91.94 o 
   4  12   5     1104.22     1305.96     98.45 o 
   5  12   5        2.90        0.00     46.45 o 
   6  12   5       23.35        0.00     46.63 o 
   7  12   5      173.64      120.25     79.98 o 
   8  12   5      113.19        0.33     29.52 o 
   9  12   5       11.40        0.00     32.61 o 
  10  12   5      267.77      112.70     76.37 o 
  11  12   5      153.78      130.65    100.94 o 
  12  12   5       88.68        0.00     48.64 o 
  13  12   5        7.83        0.00     53.95 o 
  14  12   5      572.66      541.52    117.43 o 
   1  13   5        1.72        0.00     68.51 o 
   2  13   5        4.88        0.00     41.58 o 
   3  13   5        1.13        0.00     54.47 o 
   4  13   5       63.35        0.00     51.50 o 
   5  13   5        8.20        0.00     67.63 o 
   6  13   5        7.58        0.00     85.89 o 
   7  13   5      245.45      228.01    106.20 o 
   8  13   5      352.31      474.58    119.72 o 
   9  13   5        1.78        5.99    100.30 o 
  10  13   5      191.45      252.15    119.73 o 
  11  13   5        0.03        0.00     53.07 o 
  12  13   5       35.00        0.00     91.64 o 
   0  14   5      637.90      597.95    278.96 o 
   1  14   5       31.85        0.00    103.00 o 
   2  14   5       38.84        0.00     48.65 o 
   3  14   5       37.91        0.00    119.35 o 
   4  14   5      668.57     1059.32    144.20 o 
   5  14   5      410.30      460.59    139.28 o 
   6  14   5      540.60      988.01    134.34 o 
   7  14   5      195.79      176.85    130.01 o 
   8  14   5       92.86      118.58     69.95 o 
   9  14   5        8.98        7.09     64.42 o 
   1  15   5      297.01      291.59    239.37 o 
   2  15   5      176.76      229.48    148.96 o 
   3  15   5      295.64      313.94    131.05 o 
   4  15   5        0.84        0.00    123.00 o 
   5  15   5       45.40       85.37    110.36 o 
   0   0   6    52409.07    49484.70    140.64 o 
   1   0   6    35603.68    34479.93    128.77 o 
   2   0   6    32413.91    31096.68     94.26 o 
   3   0   6     7565.27     8068.24     56.05 o 
   4   0   6      874.08      995.96     33.38 o 
   5   0   6     7288.42     7268.21     59.16 o 
   6   0   6     2927.12     2960.95     38.01 o 
   7   0   6    17438.23    18608.80     84.73 o 
   8   0   6     1006.12      740.59     35.83 o 
   9   0   6       66.67        4.40     11.25 o 
  10   0   6        2.67        0.00     38.06 o 
  11   0   6       29.86       30.75     34.94 o 
  12   0   6     6766.31     7035.85     87.85 o 
  13   0   6      431.76      397.12     54.55 o 
  14   0   6      195.77      153.99     55.39 o 
  15   0   6     2419.75     2492.77     83.08 o 
  16   0   6     6511.40     7239.49    122.34 o 
  17   0   6     2432.42     2369.81     90.86 o 
  18   0   6     1413.53     1468.60     95.41 o 
  19   0   6     1473.08     1740.48    100.10 o 
  20   0   6        1.29        0.00     55.17 o 
  21   0   6      359.63      321.67    125.90 o 
  22   0   6      729.00      768.59    136.34 o 
   1   1   6     5769.10     5327.15     28.37 o 
   2   1   6      962.34      909.90     19.87 o 
   3   1   6     4111.94     4523.03     30.60 o 
   4   1   6    41683.76    43060.24    113.92 o 
   5   1   6     3436.37     3523.04     28.14 o 
   6   1   6      639.81      690.00     22.24 o 
   7   1   6     4608.12     4895.27     31.00 o 
   8   1   6    19007.37    19076.16     62.19 o 
   9   1   6        4.56        0.00     10.08 o 
  10   1   6     1626.96     1844.09     32.37 o 
  11   1   6      372.31      303.83     33.52 o 
  12   1   6    10523.60    10676.85     73.36 o 
  13   1   6      226.81      193.48     42.51 o 
  14   1   6      949.95      869.30     51.22 o 
  15   1   6      387.18      303.17     46.23 o 
  16   1   6       54.94        5.12     25.57 o 
  17   1   6     2883.95     3207.91     69.09 o 
  18   1   6     1443.30     1687.54     66.12 o 
  19   1   6        0.05       10.87     21.01 o 
  20   1   6      503.60      527.66     77.94 o 
  21   1   6      196.80      209.10     80.51 o 
  22   1   6       52.73        0.00     19.62 o 
   0   2   6      217.80      233.35     25.91 o 
   1   2   6     2833.96     2821.55     23.79 o 
   2   2   6    31536.93    30552.75     63.72 o 
   3   2   6     4700.61     4636.93     30.50 o 
   4   2   6    40562.18    38407.45     97.41 o 
   5   2   6      276.16      319.49     18.19 o 
   6   2   6     3018.43     2630.19     26.63 o 
   7   2   6      321.88      329.16     21.16 o 
   8   2   6       90.73      263.08     22.16 o 
   9   2   6    17770.93    19360.05     71.74 o 
  10   2   6     4727.89     4480.32     45.25 o 
  11   2   6       55.90       38.88     20.65 o 
  12   2   6       83.88       34.10     20.95 o 
  13   2   6       20.74        0.00     28.01 o 
  14   2   6     6679.79     6648.70     80.23 o 
  15   2   6      182.75      160.27     48.70 o 
  16   2   6    10541.55    11369.87    100.59 o 
  17   2   6       28.34       12.23     39.21 o 
  18   2   6     1689.49     1868.82     72.34 o 
  19   2   6       12.68        0.00     24.88 o 
  20   2   6      940.52      878.11     95.00 o 
  21   2   6       49.15       95.67     79.06 o 
  22   2   6     1384.56     1601.04    111.76 o 
   1   3   6     4363.83     4630.22     33.33 o 
   2   3   6     2614.23     2518.40     25.56 o 
   3   3   6     1581.49     1723.86     26.87 o 
   4   3   6    15789.53    16760.52     54.08 o 
   5   3   6      544.51      340.77     21.71 o 
   6   3   6     4128.63     4080.31     33.42 o 
   7   3   6    15726.04    17167.88     62.75 o 
   8   3   6     2033.36     1989.36     29.43 o 
   9   3   6      423.84      402.39     29.51 o 
  10   3   6     2222.10     2189.12     40.92 o 
  11   3   6     3464.74     3518.42     49.38 o 
  12   3   6     2481.73     2388.47     47.80 o 
  13   3   6      228.08      186.41     41.42 o 
  14   3   6     1674.31     1685.99     53.64 o 
  15   3   6       20.04        0.79     13.12 o 
  16   3   6     1929.98     2121.19     68.82 o 
  17   3   6      209.91      237.92     62.62 o 
  18   3   6      148.85      150.23     77.73 o 
  19   3   6      134.52      176.47     70.61 o 
  20   3   6      294.57      217.75     80.58 o 
  21   3   6       10.29        0.00     28.47 o 
  22   3   6     1405.46     1628.49    158.02 o 
   0   4   6     1995.04     2086.28     48.01 o 
   1   4   6      736.41      758.98     27.00 o 
   2   4   6      735.75      810.33     21.62 o 
   3   4   6      109.93      109.68     20.83 o 
   4   4   6    20569.27    20286.47     76.36 o 
   5   4   6      309.83      390.81     26.48 o 
   6   4   6    23260.29    23374.66     71.72 o 
   7   4   6     1571.32     1296.47     31.63 o 
   8   4   6     7493.09     7273.35     48.34 o 
   9   4   6       10.54        0.00     23.20 o 
  10   4   6     1167.51     1267.96     43.07 o 
  11   4   6     1680.29     1755.64     48.70 o 
  12   4   6     2794.51     2651.90     50.64 o 
  13   4   6      205.08      220.86     44.15 o 
  14   4   6       24.52       13.05     23.08 o 
  15   4   6      127.08      158.75     54.82 o 
  16   4   6     3556.58     3958.11     78.00 o 
  17   4   6      433.31      297.92     70.75 o 
  18   4   6     3988.53     4409.72     89.51 o 
  19   4   6       28.89        0.00     55.56 o 
  20   4   6     2795.51     3212.55     90.35 o 
  21   4   6      347.10      353.61     95.30 o 
   1   5   6      780.05      736.97     30.43 o 
   2   5   6     6408.75     6598.65     45.10 o 
   3   5   6     1244.97     1246.07     31.02 o 
   4   5   6     1287.06     1431.23     32.32 o 
   5   5   6     6220.60     6911.53     45.05 o 
   6   5   6      147.35       76.62     25.16 o 
   7   5   6     1555.08     1559.25     33.84 o 
   8   5   6       47.95       19.66     17.58 o 
   9   5   6     4039.19     4438.73     53.34 o 
  10   5   6       38.88        9.32     19.12 o 
  11   5   6     1430.40     1332.70     50.96 o 
  12   5   6       48.84        0.00     26.65 o 
  13   5   6      637.70      535.96     59.45 o 
  14   5   6     3571.81     3651.40     66.67 o 
  15   5   6      413.30      402.36     61.68 o 
  16   5   6        6.87        0.00     20.19 o 
  17   5   6      135.29      106.85     56.64 o 
  18   5   6      245.38      205.68     64.77 o 
  19   5   6        0.86        0.00     45.20 o 
  20   5   6        1.06        0.00     66.39 o 
  21   5   6        0.12        0.00     66.91 o 
   0   6   6      203.63      370.84     45.38 o 
   1   6   6      144.83      167.32     37.25 o 
   2   6   6     2974.75     3310.21     40.02 o 
   3   6   6     1530.21     1441.72     40.09 o 
   4   6   6     1149.82     1239.77     34.62 o 
   5   6   6      624.89      640.24     42.03 o 
   6   6   6     2961.18     2834.34     38.52 o 
   7   6   6     1700.79     1694.82     38.23 o 
   8   6   6      867.73      869.03     39.17 o 
   9   6   6       81.60        3.83     19.00 o 
  10   6   6        4.34        0.00     40.24 o 
  11   6   6       59.83        7.53     23.17 o 
  12   6   6       30.89        0.00     35.42 o 
  13   6   6     1177.95     1021.85     67.60 o 
  14   6   6     3191.86     3478.43     76.35 o 
  15   6   6       11.83        0.00     32.18 o 
  16   6   6        6.62        0.00     22.70 o 
  17   6   6      215.00      206.83     74.77 o 
  18   6   6      101.80        0.00     51.70 o 
  19   6   6       10.73        0.00     25.42 o 
  20   6   6      428.26      416.04    100.91 o 
   1   7   6     1399.17     1734.43     36.61 o 
   2   7   6     5488.13     5494.28     50.80 o 
   3   7   6      744.95      660.01     45.87 o 
   4   7   6     1861.34     1872.41     53.84 o 
   5   7   6      112.12        0.00     20.28 o 
   6   7   6     2169.34     2173.31     46.56 o 
   7   7   6      455.68      481.25     42.58 o 
   8   7   6     1443.91     1428.19     52.97 o 
   9   7   6        0.04        0.00     26.44 o 
  10   7   6      689.83      842.74     68.27 o 
  11   7   6     2597.73     2565.81     74.14 o 
  12   7   6      998.12      817.07     76.14 o 
  13   7   6      634.75      438.60     66.33 o 
  14   7   6     1095.29     1124.66     74.61 o 
  15   7   6       30.66        0.00     24.74 o 
  16   7   6     3481.14     3589.56     85.62 o 
  17   7   6      558.40      653.23     79.44 o 
  18   7   6      491.98      580.26     88.87 o 
  19   7   6       57.71        0.00     68.85 o 
   0   8   6    12666.97    12906.92     99.24 o 
   1   8   6        8.33        0.00     15.83 o 
   2   8   6      143.94       79.44     26.07 o 
   3   8   6     2081.00     2435.92     55.89 o 
   4   8   6        0.44        0.00     41.15 o 
   5   8   6       51.32        0.00     42.32 o 
   6   8   6    10033.58    10001.33     97.33 o 
   7   8   6      268.95      215.93     51.71 o 
   8   8   6     5437.00     5859.05     69.82 o 
   9   8   6      291.82      215.83     44.66 o 
  10   8   6      646.36      412.41     60.79 o 
  11   8   6      217.85        5.94     28.05 o 
  12   8   6      621.45      515.96     76.38 o 
  13   8   6      643.72      561.35     80.66 o 
  14   8   6     1946.68     2210.70     79.68 o 
  15   8   6      281.20      230.41     76.89 o 
  16   8   6       55.75        0.00     60.16 o 
  17   8   6       65.52        0.00     24.26 o 
  18   8   6      123.27       18.02     76.18 o 
  19   8   6      107.17        4.13     78.40 o 
   1   9   6      974.40      944.10     50.40 o 
   2   9   6     4530.22     4821.58     62.44 o 
   3   9   6       90.40        0.00     29.72 o 
   4   9   6       49.63        0.00     37.62 o 
   5   9   6       70.44       25.12     48.51 o 
   6   9   6      120.60       86.25     60.19 o 
   7   9   6      325.07      276.66     75.22 o 
   8   9   6      181.60       78.70     51.57 o 
   9   9   6      660.30      507.02     71.24 o 
  10   9   6        2.98        0.00     46.77 o 
  11   9   6        7.21        0.00     46.03 o 
  12   9   6      138.42       24.92     60.69 o 
  13   9   6     1866.17     1796.63     93.46 o 
  14   9   6     1541.18     1591.55     85.27 o 
  15   9   6      652.34      581.11     86.53 o 
  16   9   6        0.18        0.00     33.84 o 
  17   9   6      334.78      316.36     98.96 o 
  18   9   6     2362.52     2888.28    130.04 o 
   0  10   6      331.44      429.38     91.97 o 
   1  10   6      617.70      483.50     65.67 o 
   2  10   6     2737.55     2924.57     73.01 o 
   3  10   6      238.58       37.45     62.30 o 
   4  10   6      857.16      746.99     93.62 o 
   5  10   6        6.86        0.00     47.17 o 
   6  10   6       36.17        0.00      9.54 o 
   7  10   6      154.96       42.71     51.40 o 
   8  10   6       74.57        0.00     54.80 o 
   9  10   6     1450.93     1556.22     84.23 o 
  10  10   6      256.38      344.36     66.79 o 
  11  10   6      546.88      517.30     86.53 o 
  12  10   6      358.41      453.98     85.15 o 
  13  10   6       12.75        0.00     24.90 o 
  14  10   6      506.06      413.66     86.08 o 
  15  10   6      830.77      910.08     89.45 o 
  16  10   6      477.99      727.39     98.58 o 
  17  10   6       36.76        0.00     77.47 o 
   1  11   6     1276.76     1390.14     90.98 o 
   2  11   6     1185.28     1433.26     93.12 o 
   3  11   6      143.73       11.91     45.91 o 
   4  11   6      266.71      132.67     97.31 o 
   5  11   6        4.63        0.00     33.58 o 
   6  11   6       17.78        0.00     39.64 o 
   7  11   6       93.21      100.35     76.71 o 
   8  11   6       26.58        0.00     42.16 o 
   9  11   6       28.22        0.00     44.51 o 
  10  11   6      214.74       33.95     54.62 o 
  11  11   6      104.79        0.00     62.71 o 
  12  11   6      316.03      241.38     92.93 o 
  13  11   6      350.77      390.90     95.29 o 
  14  11   6       11.09        0.00     47.04 o 
  15  11   6      257.37      287.95    103.40 o 
   0  12   6      805.87      619.13    167.37 o 
   1  12   6     1428.05     1552.47    118.28 o 
   2  12   6      845.39      919.47    116.53 o 
   3  12   6      107.64        0.00     78.55 o 
   4  12   6     1759.27     1691.15    135.76 o 
   5  12   6       13.32        0.00     38.71 o 
   6  12   6      408.15      264.59     74.11 o 
   7  12   6      279.96      138.17     48.68 o 
   8  12   6      110.75        0.00     25.99 o 
   9  12   6        5.92        0.00     56.90 o 
  10  12   6      372.02      560.67     91.53 o 
  11  12   6        7.62        0.00     28.37 o 
  12  12   6      214.40      249.35    117.29 o 
  13  12   6      138.58       82.88     41.26 o 
   1  13   6       13.88        0.00    129.27 o 
   2  13   6      196.82      275.97    115.57 o 
   3  13   6      172.88       10.01     68.32 o 
   4  13   6       62.13        4.46     30.63 o 
   5  13   6      819.44      742.94    109.08 o 
   6  13   6      464.60      477.20    102.73 o 
   7  13   6       27.17        0.00     44.12 o 
   8  13   6       88.65        7.86     52.30 o 
   9  13   6      126.86       90.71    120.70 o 
  10  13   6      336.20      441.77    105.56 o 
  11  13   6        8.15       21.33     34.40 o 
   0  14   6      113.54        0.00      1.91 o 
   1  14   6        9.15        0.00    148.72 o 
   2  14   6      362.68      338.82    162.57 o 
   3  14   6       77.96       10.94     50.13 o 
   4  14   6      587.11      439.08    140.69 o 
   5  14   6        9.19        0.00     49.33 o 
   6  14   6      408.15      586.59    127.08 o 
   7  14   6       21.17        0.00     88.86 o 
   8  14   6      178.08      276.37    131.66 o 
   1  15   6      485.75      579.52    233.58 o 
   2  15   6      625.48      764.06    252.27 o 
   3  15   6       97.04      227.89    148.00 o 
   4  15   6        0.49       30.96     40.37 o 
   1   1   7     7521.20     7656.89     32.19 o 
   2   1   7     2293.00     2412.46     24.61 o 
   3   1   7     3598.45     3886.10     30.14 o 
   4   1   7      744.87      747.89     22.23 o 
   5   1   7      525.85      591.94     20.81 o 
   6   1   7     2982.89     3093.60     31.61 o 
   7   1   7     9328.67    10502.31     48.31 o 
   8   1   7      695.92      821.13     23.79 o 
   9   1   7       20.96        0.59     13.30 o 
  10   1   7       99.98        0.00     14.15 o 
  11   1   7      805.13     1019.73     39.52 o 
  12   1   7     1403.62     1443.26     45.22 o 
  13   1   7       52.02       62.98     37.73 o 
  14   1   7       40.16        0.00     18.63 o 
  15   1   7        5.71        0.00     24.42 o 
  16   1   7       98.76       25.95     28.89 o 
  17   1   7     2237.60     2529.21     65.50 o 
  18   1   7      669.84      723.21     70.21 o 
  19   1   7       10.82       36.73     74.75 o 
  20   1   7      240.09      350.08     82.88 o 
  21   1   7      819.04      890.90     98.19 o 
  22   1   7      209.84      203.28    102.93 o 
   0   2   7     6979.74     6788.71     47.18 o 
   1   2   7      352.06      351.43     17.00 o 
   2   2   7     2133.57     1843.12     23.34 o 
   3   2   7     8628.76     9130.23     40.42 o 
   4   2   7     2776.64     2597.64     23.39 o 
   5   2   7      483.04      507.24     18.48 o 
   6   2   7      335.47      365.99     21.36 o 
   7   2   7     1691.90     1886.40     24.75 o 
   8   2   7     5578.76     5562.84     39.14 o 
   9   2   7      136.94       30.84     21.20 o 
  10   2   7    11430.34    11412.64     61.41 o 
  11   2   7       61.59       22.36     28.99 o 
  12   2   7     1088.35     1020.19     46.88 o 
  13   2   7       71.58       39.59     62.49 o 
  14   2   7      256.44      184.42     54.00 o 
  15   2   7       34.79        3.21     30.73 o 
  16   2   7      586.21      613.11     63.75 o 
  17   2   7     1321.14     1135.59     67.90 o 
  18   2   7      270.36      312.94     72.88 o 
  19   2   7       30.13        0.00     24.28 o 
  20   2   7      208.59      190.64     80.28 o 
  21   2   7      797.01      946.16    102.16 o 
  22   2   7      623.47      741.93    146.42 o 
   1   3   7      399.40      411.68     24.08 o 
   2   3   7     4204.50     3828.98     31.98 o 
   3   3   7       15.78        0.00     11.04 o 
   4   3   7     4762.35     5240.39     33.72 o 
   5   3   7      471.42      494.29     23.47 o 
   6   3   7     2080.25     2192.41     26.83 o 
   7   3   7     4693.82     4901.76     36.49 o 
   8   3   7    26168.43    27476.11     81.93 o 
   9   3   7      284.92      238.02     34.74 o 
  10   3   7       80.54      105.61     30.77 o 
  11   3   7     3282.65     3070.01     47.59 o 
  12   3   7     1312.87     1384.60     46.07 o 
  13   3   7       89.32       88.77     51.83 o 
  14   3   7     6530.69     6860.29     83.84 o 
  15   3   7     1565.70     1718.65     70.76 o 
  16   3   7      723.07      660.44     74.04 o 
  17   3   7      339.61      372.25     72.08 o 
  18   3   7     3894.05     3861.72     96.67 o 
  19   3   7      366.93      361.62     83.98 o 
  20   3   7      542.29      574.13     90.24 o 
  21   3   7       14.37        3.55     64.52 o 
   0   4   7    16795.02    15656.70    104.34 o 
   1   4   7        0.30        3.14     13.73 o 
   2   4   7      273.17      121.84     25.52 o 
   3   4   7      166.01      200.97     22.13 o 
   4   4   7      536.56      235.14     25.97 o 
   5   4   7     1833.86     1949.02     27.96 o 
   6   4   7    24474.09    24127.27     75.15 o 
   7   4   7      171.90      161.95     29.44 o 
   8   4   7    19955.17    19583.22    111.17 o 
   9   4   7     1069.48     1016.11     37.88 o 
  10   4   7      249.65      209.15     35.99 o 
  11   4   7     7098.27     7936.24     75.75 o 
  12   4   7       27.83        0.00     37.49 o 
  13   4   7      812.68      834.06     59.26 o 
  14   4   7     1489.71     1524.55     71.94 o 
  15   4   7        0.33        0.00     36.02 o 
  16   4   7       38.28       27.23     55.04 o 
  17   4   7      601.29      715.34     79.20 o 
  18   4   7      331.86      336.10     73.80 o 
  19   4   7      144.09      107.99     68.00 o 
  20   4   7      460.11      407.16     95.37 o 
  21   4   7       19.53        0.00     35.58 o 
   1   5   7      183.88        7.50     19.89 o 
   2   5   7    11805.50    11913.84     51.66 o 
   3   5   7      473.65      405.85     25.40 o 
   4   5   7     5038.70     5706.55     45.57 o 
   5   5   7      316.94      214.79     32.48 o 
   6   5   7     2557.09     2391.42     33.70 o 
   7   5   7      200.69      135.56     34.59 o 
   8   5   7       58.71       14.87     16.37 o 
   9   5   7     2849.06     2931.21     48.16 o 
  10   5   7        0.81        0.00     29.11 o 
  11   5   7        7.21        0.00     22.04 o 
  12   5   7      294.37      319.59     53.33 o 
  13   5   7     1335.91     1390.64     56.34 o 
  14   5   7     3119.49     3270.19     69.12 o 
  15   5   7      152.74      128.05     60.59 o 
  16   5   7     1957.98     2054.74     77.20 o 
  17   5   7        7.71        0.00     40.22 o 
  18   5   7      522.63      512.26     80.69 o 
  19   5   7       37.69       14.34     32.68 o 
  20   5   7      448.37      386.28     92.64 o 
  21   5   7       18.13        0.00     45.71 o 
   0   6   7     1112.45     1435.37     61.25 o 
   1   6   7     2737.01     3185.53     40.66 o 
   2   6   7      926.70      738.70     36.87 o 
   3   6   7     7143.19     7561.17     52.64 o 
   4   6   7     1870.25     1805.44     39.47 o 
   5   6   7     1262.66     1240.55     41.05 o 
   6   6   7     2275.17     2190.76     41.98 o 
   7   6   7     2461.15     2652.18     46.75 o 
   8   6   7      615.57      522.86     43.29 o 
   9   6   7      199.63      185.09     44.88 o 
  10   6   7     1259.66     1190.45     54.45 o 
  11   6   7      101.76        0.00     40.39 o 
  12   6   7      210.28       44.32     51.45 o 
  13   6   7     3953.83     4029.57     75.90 o 
  14   6   7       53.41        0.00     48.10 o 
  15   6   7      310.89      305.63     64.80 o 
  16   6   7      223.00      175.12     75.93 o 
  17   6   7      338.08      259.68     73.25 o 
  18   6   7       32.80        0.00     38.78 o 
  19   6   7       40.01        0.00     24.55 o 
  20   6   7        3.32        0.00     53.41 o 
   1   7   7      146.45      218.20     39.97 o 
   2   7   7      188.38       72.42     37.74 o 
   3   7   7      339.93      262.92     44.15 o 
   4   7   7        0.30        0.00     20.79 o 
   5   7   7       29.34        0.00     13.07 o 
   6   7   7        4.87        0.00     15.06 o 
   7   7   7      512.49      563.91     46.57 o 
   8   7   7      457.31      366.81     48.94 o 
   9   7   7     5578.99     6226.29     73.70 o 
  10   7   7      537.81      493.60     59.96 o 
  11   7   7       33.56        0.00     37.26 o 
  12   7   7      874.54      713.70     71.68 o 
  13   7   7      392.24      291.75     64.57 o 
  14   7   7        7.93        0.00     52.60 o 
  15   7   7      114.43       20.41     33.90 o 
  16   7   7      473.69      495.22     78.09 o 
  17   7   7      130.71      148.45     67.59 o 
  18   7   7      155.54       53.39     44.24 o 
  19   7   7      104.29       23.64     35.32 o 
   0   8   7      136.33      133.92     56.64 o 
   1   8   7      188.74      133.60     48.79 o 
   2   8   7       26.60        0.00     12.20 o 
   3   8   7     1155.79     1274.84     63.65 o 
   4   8   7      906.80     1027.63     65.83 o 
   5   8   7      126.12      100.59     62.55 o 
   6   8   7        5.32        0.00     23.61 o 
   7   8   7       74.23       22.28     29.14 o 
   8   8   7      945.72      888.56     59.52 o 
   9   8   7     2835.36     3058.37     66.54 o 
  10   8   7       12.83        0.00     38.72 o 
  11   8   7     1127.26     1108.12     78.56 o 
  12   8   7      110.54        0.00     50.72 o 
  13   8   7       23.06        0.00     51.25 o 
  14   8   7      152.22      249.92     69.95 o 
  15   8   7      143.39      165.42     74.01 o 
  16   8   7      132.62       67.14     74.60 o 
  17   8   7       80.52        0.00     23.64 o 
  18   8   7      290.93      287.90    102.22 o 
   1   9   7        3.51        0.00     22.25 o 
   2   9   7      120.91       93.33     56.61 o 
   3   9   7      511.62      352.59     74.16 o 
   4   9   7      863.94      896.69     82.89 o 
   5   9   7      671.39      617.34     81.17 o 
   6   9   7     1488.05     1454.67     74.99 o 
   7   9   7      518.45      420.05     75.40 o 
   8   9   7     1156.29     1104.44     66.97 o 
   9   9   7      100.66        0.00     32.61 o 
  10   9   7      558.53      480.11     65.50 o 
  11   9   7       24.95        0.00     52.02 o 
  12   9   7      368.33      402.47     78.68 o 
  13   9   7       19.10        0.00     21.80 o 
  14   9   7       94.06      107.25     88.44 o 
  15   9   7      572.21      580.71     84.08 o 
  16   9   7      238.86      313.91     86.18 o 
  17   9   7       56.33        0.00     23.35 o 
   0  10   7     7269.80     7778.28    125.10 o 
   1  10   7       23.41        0.00     29.46 o 
   2  10   7      483.55      497.00     82.51 o 
   3  10   7      406.42      427.70     88.29 o 
   4  10   7    11814.89    14045.15    131.62 o 
   5  10   7        2.15        0.00     24.42 o 
   6  10   7      378.11      108.36     59.77 o 
   7  10   7     1210.84     1185.89     87.07 o 
   8  10   7      436.47      505.93     73.14 o 
   9  10   7       69.95        0.00     25.67 o 
  10  10   7     3009.51     3417.07     85.54 o 
  11  10   7       15.46        0.00     35.15 o 
  12  10   7      380.63      104.59     66.94 o 
  13  10   7      112.04       15.59     40.78 o 
  14  10   7       15.44        0.00     42.00 o 
  15  10   7      111.30       19.83     33.33 o 
  16  10   7     1689.91     2146.83    105.42 o 
   1  11   7      186.59        0.00     74.29 o 
   2  11   7     3537.27     3567.19    111.04 o 
   3  11   7      102.48        0.00     34.06 o 
   4  11   7      230.17      234.10     89.82 o 
   5  11   7      650.32      633.79     83.82 o 
   6  11   7        1.45        0.00     41.92 o 
   7  11   7     1117.36      868.34     96.87 o 
   8  11   7     1517.26     1703.30    102.83 o 
   9  11   7      823.23      647.28     84.46 o 
  10  11   7       30.92        0.00     27.98 o 
  11  11   7      337.27      552.92    106.30 o 
  12  11   7       85.03       11.80     46.64 o 
  13  11   7      318.08      379.36    100.00 o 
  14  11   7       19.95        0.00     53.39 o 
  15  11   7      262.40      283.99    112.01 o 
   0  12   7     1827.18     2089.98    224.95 o 
   1  12   7      238.47       83.73    118.85 o 
   2  12   7        1.71        0.00     81.29 o 
   3  12   7     1024.96      963.03    135.52 o 
   4  12   7      493.70      311.08    115.21 o 
   5  12   7      914.95      677.69     98.24 o 
   6  12   7        1.07        0.00     67.76 o 
   7  12   7       40.21        0.00     27.50 o 
   8  12   7       19.99        0.00     47.75 o 
   9  12   7      366.98      366.93     88.55 o 
  10  12   7       54.53        0.00     44.24 o 
  11  12   7        6.92        0.61     60.16 o 
  12  12   7       59.16        8.09     70.43 o 
  13  12   7      410.23      472.78    124.89 o 
   1  13   7        0.04        0.00    108.12 o 
   2  13   7       87.24        0.00     73.92 o 
   3  13   7       49.75        0.00    103.71 o 
   4  13   7      398.60      336.56    112.92 o 
   5  13   7       27.12        0.00     38.93 o 
   6  13   7       28.32       70.77     48.65 o 
   7  13   7       17.62        0.00     54.44 o 
   8  13   7      559.42      533.41    114.40 o 
   9  13   7      191.46      118.54     89.78 o 
  10  13   7      125.97       91.19     97.04 o 
  11  13   7      326.91      533.49    133.71 o 
   0  14   7      161.99      348.86    267.52 o 
   1  14   7      160.66       26.64    182.19 o 
   2  14   7      508.15      635.29    201.25 o 
   3  14   7      314.30      507.16    175.31 o 
   4  14   7      210.62      339.70    137.92 o 
   5  14   7      359.14      441.84    134.08 o 
   6  14   7      626.24      454.04    130.85 o 
   7  14   7       64.89       86.42     56.85 o 
   8  14   7       92.75      213.40    129.24 o 
   1  15   7      237.43      189.14    215.82 o 
   2  15   7      237.63      295.57    229.29 o 
   0   0   8    20570.10    19679.49     84.82 o 
   1   0   8      269.23      311.85     26.07 o 
   2   0   8       10.72        0.00     14.58 o 
   3   0   8     6088.23     6024.86     54.43 o 
   4   0   8    44599.84    49426.29    142.37 o 
   5   0   8       27.24       25.81     26.43 o 
   6   0   8    16605.57    16379.13    143.48 o 
   7   0   8      643.47      430.09     29.72 o 
   8   0   8     1785.40     2291.36     49.99 o 
   9   0   8     5561.39     5627.87     77.10 o 
  10   0   8       71.91        0.00      7.99 o 
  11   0   8        4.11        0.00     28.98 o 
  12   0   8      126.58       16.54     30.27 o 
  13   0   8      523.27      591.50     55.78 o 
  14   0   8     2946.51     3156.00     77.65 o 
  15   0   8       10.69        7.85     41.21 o 
  16   0   8     2689.42     2979.24     91.20 o 
  17   0   8     1179.56     1423.96     87.48 o 
  18   0   8       29.74        0.00     28.77 o 
  19   0   8       22.37        0.00     36.94 o 
  20   0   8     4332.35     4990.45    168.45 o 
  21   0   8     3120.19     3554.79    175.19 o 
  22   0   8     1949.66     2346.70    306.92 o 
   1   1   8    20663.85    19806.49     73.32 o 
   2   1   8        1.65        8.12      7.67 o 
   3   1   8     4511.40     4355.35     32.21 o 
   4   1   8       89.23       46.72     18.93 o 
   5   1   8      776.27      695.41     21.41 o 
   6   1   8        0.08        0.00      6.51 o 
   7   1   8       82.01      118.64     24.80 o 
   8   1   8     2967.73     2671.61     33.23 o 
   9   1   8     8004.90     7649.94     53.29 o 
  10   1   8     1828.97     1900.69     39.92 o 
  11   1   8     4086.44     3674.62     48.04 o 
  12   1   8     4996.64     4677.77     56.87 o 
  13   1   8      899.37      782.80     45.07 o 
  14   1   8      399.11      225.77     51.75 o 
  15   1   8        8.86        0.00     16.36 o 
  16   1   8      514.55      334.39     55.51 o 
  17   1   8       40.83        0.00     39.16 o 
  18   1   8       35.14       59.68     41.30 o 
  19   1   8     2452.82     2494.84     83.29 o 
  20   1   8      551.14      685.38     91.85 o 
  21   1   8      707.99      585.17    103.22 o 
   0   2   8    15955.48    16705.30     70.16 o 
   1   2   8     3622.33     3380.76     27.57 o 
   2   2   8    19339.57    19642.04     62.86 o 
   3   2   8      192.14      169.23     20.88 o 
   4   2   8    10231.31     9492.39     46.05 o 
   5   2   8     5742.03     5942.49     34.95 o 
   6   2   8    15548.91    15191.69     73.23 o 
   7   2   8     2628.42     2572.94     29.40 o 
   8   2   8     9467.40     9659.19     52.30 o 
   9   2   8     3002.64     2991.46     37.23 o 
  10   2   8     6691.94     6765.40     53.42 o 
  11   2   8      364.13      346.06     37.23 o 
  12   2   8      616.86      658.41     45.64 o 
  13   2   8     1406.31     1253.11     51.45 o 
  14   2   8     1060.32      954.79     63.45 o 
  15   2   8       25.13        0.00     25.91 o 
  16   2   8     5590.94     5684.09     95.49 o 
  17   2   8      309.37      266.71     70.98 o 
  18   2   8      419.31      423.69     76.68 o 
  19   2   8     2416.20     2713.96     87.04 o 
  20   2   8      373.62      407.88     92.52 o 
  21   2   8       62.99       69.54     75.69 o 
   1   3   8    14234.02    13380.82     72.67 o 
   2   3   8      190.27      207.96     21.18 o 
   3   3   8      196.54      336.79     23.37 o 
   4   3   8     4451.76     4176.31     34.93 o 
   5   3   8     2524.04     2567.44     27.05 o 
   6   3   8     3452.21     3468.60     31.08 o 
   7   3   8     4966.05     5157.55     37.54 o 
   8   3   8    14141.06    14117.97     59.11 o 
   9   3   8     4574.56     4336.57     41.73 o 
  10   3   8      448.65      433.51     37.83 o 
  11   3   8     3030.03     3096.22     51.85 o 
  12   3   8     3646.27     3635.26     73.04 o 
  13   3   8     5436.88     5868.88     98.09 o 
  14   3   8     1089.78     1125.74     67.89 o 
  15   3   8      638.01      598.84     72.85 o 
  16   3   8       39.39        0.00     48.08 o 
  17   3   8      320.73      286.33     76.53 o 
  18   3   8        0.01        0.00     98.65 o 
  19   3   8      172.92      144.35     80.83 o 
  20   3   8      116.18      118.88     98.65 o 
  21   3   8      892.43     1284.85    101.80 o 
   0   4   8        0.41        0.00      6.70 o 
   1   4   8     2225.20     2088.86     29.88 o 
   2   4   8      842.01      968.61     26.74 o 
   3   4   8     1284.54     1182.39     27.89 o 
   4   4   8      800.62      663.11     29.05 o 
   5   4   8     1761.15     1542.11     34.03 o 
   6   4   8     6625.87     6869.31     58.30 o 
   7   4   8       45.75        0.00     16.89 o 
   8   4   8      256.59      197.13     33.55 o 
   9   4   8      148.07      113.65     35.37 o 
  10   4   8     6307.44     6644.10     65.73 o 
  11   4   8     1238.56     1165.15     44.93 o 
  12   4   8     1712.54     1764.87     71.61 o 
  13   4   8       77.91       98.32     66.62 o 
  14   4   8     2581.24     2397.63     74.47 o 
  15   4   8      176.45      186.80     67.04 o 
  16   4   8      212.92      183.58     73.48 o 
  17   4   8     2909.39     3044.74     90.50 o 
  18   4   8       27.47        0.00     39.89 o 
  19   4   8      439.44      402.69     82.91 o 
  20   4   8       12.51        0.00     42.20 o 
  21   4   8       41.17        0.00     55.87 o 
   1   5   8     7811.81     8531.03     52.89 o 
   2   5   8     2524.02     2397.85     33.95 o 
   3   5   8     5643.44     6109.09     44.77 o 
   4   5   8      389.10      333.63     32.69 o 
   5   5   8        3.11        0.00     21.43 o 
   6   5   8     3034.12     3052.78     43.81 o 
   7   5   8      152.74      111.11     36.81 o 
   8   5   8       37.79        0.00     25.82 o 
   9   5   8        9.53        0.00     24.75 o 
  10   5   8     2891.10     2817.94     60.38 o 
  11   5   8     4384.30     4670.18     71.03 o 
  12   5   8        3.40        0.00     26.99 o 
  13   5   8      282.45       80.32     45.21 o 
  14   5   8       21.49       16.90     42.26 o 
  15   5   8      178.93      111.22     56.88 o 
  16   5   8        0.07        0.00     28.04 o 
  17   5   8      425.56      296.94     78.29 o 
  18   5   8      608.88      756.23     85.34 o 
  19   5   8      165.18      195.01     91.76 o 
  20   5   8      354.04      293.36    100.19 o 
   0   6   8     3399.71     3980.60     71.38 o 
   1   6   8        0.24        0.00     20.50 o 
   2   6   8     1725.10     1620.57     41.69 o 
   3   6   8      452.34      430.19     42.40 o 
   4   6   8     3284.26     3587.44     44.26 o 
   5   6   8      746.00      842.42     43.00 o 
   6   6   8     4037.76     3875.88     51.16 o 
   7   6   8     2154.59     2509.46     47.66 o 
   8   6   8      371.42      345.45     43.20 o 
   9   6   8      240.96      218.59     43.94 o 
  10   6   8     1023.52      922.61     52.15 o 
  11   6   8      240.52      109.98     46.52 o 
  12   6   8     1703.86     1530.29     69.11 o 
  13   6   8      699.19      644.84     56.33 o 
  14   6   8     2427.43     2856.35     72.75 o 
  15   6   8      102.49       58.41     56.00 o 
  16   6   8      225.09      101.07     44.56 o 
  17   6   8       11.01        0.00     38.18 o 
  18   6   8      136.34      113.73     65.94 o 
  19   6   8       51.72        0.00     42.63 o 
  20   6   8       30.26        0.00     44.58 o 
   1   7   8     7007.18     7795.90     66.43 o 
   2   7   8     5542.69     5652.67     59.80 o 
   3   7   8     4607.49     5233.29     63.16 o 
   4   7   8      308.02      225.41     53.05 o 
   5   7   8       15.02        0.00     18.66 o 
   6   7   8     2435.89     2395.21     47.82 o 
   7   7   8      146.38       57.06     21.55 o 
   8   7   8       30.80        0.00     26.54 o 
   9   7   8      900.28      907.30     61.64 o 
  10   7   8     1268.67     1299.23     61.82 o 
  11   7   8      323.34      239.20     68.72 o 
  12   7   8      768.40      664.45     73.44 o 
  13   7   8      169.55       27.91     22.03 o 
  14   7   8     1116.27     1003.07     72.86 o 
  15   7   8       15.49        0.00     55.79 o 
  16   7   8       70.38       21.30     62.90 o 
  17   7   8        1.03        0.00     68.47 o 
  18   7   8     1129.56     1165.54     99.97 o 
  19   7   8       13.85        0.00     52.78 o 
   0   8   8    14767.88    16624.76    132.57 o 
   1   8   8      122.10      116.57     45.15 o 
   2   8   8     1303.57     1296.63     61.10 o 
   3   8   8       56.50        0.00     20.65 o 
   4   8   8     2212.87     2178.22     66.54 o 
   5   8   8       66.11        0.00     33.12 o 
   6   8   8     5546.50     5710.84     77.24 o 
   7   8   8       47.78        0.00     33.69 o 
   8   8   8     4325.01     4557.94     70.76 o 
   9   8   8       26.07        0.00     26.06 o 
  10   8   8        5.14        0.00     22.67 o 
  11   8   8      920.21      875.32     76.64 o 
  12   8   8     1843.10     1993.01     81.59 o 
  13   8   8       55.10        0.00     51.51 o 
  14   8   8     3485.22     4058.60     84.78 o 
  15   8   8        0.34        0.00     49.76 o 
  16   8   8      266.91      201.55     90.32 o 
  17   8   8       80.70        0.00     59.52 o 
  18   8   8      420.37      379.56     97.30 o 
   1   9   8      230.48      269.38     59.88 o 
   2   9   8     3481.65     3647.61     73.39 o 
   3   9   8     2509.20     2487.47     81.74 o 
   4   9   8       58.05        0.00     42.74 o 
   5   9   8     1033.51      929.31     94.32 o 
   6   9   8     2086.20     2446.17     79.60 o 
   7   9   8     1800.40     1892.09     72.54 o 
   8   9   8     4268.17     4631.49     81.07 o 
   9   9   8     4641.71     4828.85     83.62 o 
  10   9   8     2386.78     2572.92     76.10 o 
  11   9   8     1004.16      913.07     77.43 o 
  12   9   8     5713.75     6588.88    149.95 o 
  13   9   8      430.99      396.43     85.87 o 
  14   9   8      273.41      239.79     82.63 o 
  15   9   8       19.14        0.00     39.99 o 
  16   9   8      576.07      429.97     95.22 o 
  17   9   8       19.37        0.00     32.81 o 
   0  10   8       73.98        0.00     56.55 o 
   1  10   8      124.18       35.76     40.05 o 
   2  10   8      225.01      196.23     90.95 o 
   3  10   8      722.16      647.12     86.03 o 
   4  10   8     1301.24     1275.68     97.78 o 
   5  10   8      303.22      255.50     84.26 o 
   6  10   8       92.35       13.58     33.55 o 
   7  10   8      108.20        2.58     49.32 o 
   8  10   8      135.25       17.37     48.18 o 
   9  10   8      183.87       11.59     48.29 o 
  10  10   8       32.00        0.00     53.97 o 
  11  10   8      136.83        0.00     34.43 o 
  12  10   8       11.64        0.00     58.65 o 
  13  10   8       38.79        0.00     56.12 o 
  14  10   8       20.60        0.00     49.35 o 
  15  10   8       77.91        0.00     29.02 o 
  16  10   8       98.41        0.00     64.04 o 
   1  11   8       11.07        0.00     80.97 o 
   2  11   8     2000.58     2329.06    120.74 o 
   3  11   8      333.56      355.28     92.63 o 
   4  11   8      542.90      455.64    105.89 o 
   5  11   8       49.92        0.00     34.43 o 
   6  11   8      168.21       15.53     48.93 o 
   7  11   8       42.73        0.00     38.56 o 
   8  11   8       32.06        0.00     39.67 o 
   9  11   8       62.26       19.14     48.73 o 
  10  11   8       92.79       56.17     77.02 o 
  11  11   8      200.66      175.01     90.32 o 
  12  11   8        3.86        0.00     56.61 o 
  13  11   8       79.72       22.59     32.59 o 
  14  11   8       12.96        0.00     47.60 o 
   0  12   8      525.67      461.97    224.95 o 
   1  12   8       58.37        0.00     92.86 o 
   2  12   8      194.70      161.08    128.04 o 
   3  12   8       12.00        0.00    102.77 o 
   4  12   8     1037.79     1008.34    130.56 o 
   5  12   8       13.19        0.00     68.45 o 
   6  12   8       86.06       90.51     89.78 o 
   7  12   8      219.80       69.61     63.81 o 
   8  12   8      193.23       97.56     47.11 o 
   9  12   8       72.24       25.04     56.68 o 
  10  12   8        6.18        0.00     37.09 o 
  11  12   8       42.05      119.28    107.60 o 
  12  12   8       36.50        0.00     50.27 o 
  13  12   8      144.08        2.79    101.57 o 
   1  13   8      141.24        0.00     51.28 o 
   2  13   8       76.51        0.00     40.70 o 
   3  13   8       14.39        0.00     93.14 o 
   4  13   8      169.80      126.18    189.70 o 
   5  13   8       86.33       88.85    116.03 o 
   6  13   8     1166.74     1389.10    141.86 o 
   7  13   8      172.65      219.45    118.01 o 
   8  13   8      465.35      518.66    114.24 o 
   9  13   8      140.80      140.76    103.22 o 
  10  13   8       65.78       19.35     30.37 o 
   0  14   8      149.52        0.00     94.68 o 
   1  14   8        1.01        0.00    112.95 o 
   2  14   8       69.35        0.00    191.73 o 
   3  14   8        0.03        0.00    139.01 o 
   4  14   8      992.90     1058.68    149.50 o 
   5  14   8       86.03      149.45    126.80 o 
   6  14   8        0.47        0.00     86.96 o 
   7  14   8        0.43        0.00     26.36 o 
   1   1   9      577.56      559.68     19.05 o 
   2   1   9    12864.68    13108.62     51.34 o 
   3   1   9     1503.08     1488.72     25.20 o 
   4   1   9     2408.52     2326.13     29.05 o 
   5   1   9      294.86      373.22     23.12 o 
   6   1   9     3190.65     3095.23     30.84 o 
   7   1   9      313.94      324.46     27.33 o 
   8   1   9     3297.23     3588.00     40.85 o 
   9   1   9     5794.99     6057.38     50.08 o 
  10   1   9      357.50      254.39     34.75 o 
  11   1   9       19.95        2.57     18.33 o 
  12   1   9      627.32      652.05     43.13 o 
  13   1   9       71.40        0.00     32.08 o 
  14   1   9        1.14        0.00     43.44 o 
  15   1   9       54.58        0.00     19.59 o 
  16   1   9      105.98       68.12     64.05 o 
  17   1   9      274.00      192.45     66.88 o 
  18   1   9      148.84      191.58     75.49 o 
  19   1   9      128.82      111.00     87.18 o 
  20   1   9      549.30      702.31    116.45 o 
  21   1   9        3.92        0.00     48.35 o 
   0   2   9      263.77      235.79     33.00 o 
   1   2   9      477.46      469.82     20.65 o 
   2   2   9    12330.08    12457.99     48.35 o 
   3   2   9     6194.92     5978.87     37.62 o 
   4   2   9     2900.87     2500.98     30.53 o 
   5   2   9      111.99      108.47     18.08 o 
   6   2   9     7855.19     8282.65     46.38 o 
   7   2   9      405.78      529.60     25.89 o 
   8   2   9     1192.26     1151.49     30.66 o 
   9   2   9       43.89        0.00     20.84 o 
  10   2   9     3583.26     3259.08     48.17 o 
  11   2   9      175.82      108.95     43.71 o 
  12   2   9      330.95      195.40     50.10 o 
  13   2   9        1.60        0.00     17.46 o 
  14   2   9      335.28      166.81     57.92 o 
  15   2   9      191.56       37.18     30.60 o 
  16   2   9     1768.22     1944.01     76.26 o 
  17   2   9      209.54      156.42     72.98 o 
  18   2   9      773.41      746.51     77.70 o 
  19   2   9      504.98      503.73     85.43 o 
  20   2   9      266.85      300.73     91.29 o 
  21   2   9      186.70      216.53    118.43 o 
   1   3   9     6256.10     6153.51     35.30 o 
   2   3   9     9740.84     9542.75     45.70 o 
   3   3   9     1207.35     1085.40     25.61 o 
   4   3   9     1116.50     1119.67     26.54 o 
   5   3   9     2428.76     2648.32     33.05 o 
   6   3   9       13.11        0.00     19.65 o 
   7   3   9     5959.80     6552.27     46.75 o 
   8   3   9       40.21        2.10     15.43 o 
   9   3   9     5472.54     5084.50     53.58 o 
  10   3   9      170.55       58.86     35.10 o 
  11   3   9        4.40        0.00     21.67 o 
  12   3   9     3387.98     3570.65     69.04 o 
  13   3   9      478.87      398.33     56.29 o 
  14   3   9     6986.46     7461.18     93.50 o 
  15   3   9     4648.48     4739.02     83.68 o 
  16   3   9     1304.74     1333.15     77.15 o 
  17   3   9       20.65        0.00     42.35 o 
  18   3   9     1907.11     1930.02     92.48 o 
  19   3   9      265.75      252.35     92.25 o 
  20   3   9      418.54      358.74     97.61 o 
  21   3   9       37.78       53.48     98.19 o 
   0   4   9    17311.11    17322.23    111.65 o 
   1   4   9     1113.39     1102.00     28.07 o 
   2   4   9       34.61       25.04     13.41 o 
   3   4   9      114.12       50.97     15.15 o 
   4   4   9     5541.47     6750.12     45.98 o 
   5   4   9    10752.63    12072.17     72.48 o 
   6   4   9    11200.48    10298.69     63.41 o 
   7   4   9      585.46      456.27     35.53 o 
   8   4   9      145.76       47.18     24.51 o 
   9   4   9       26.64        0.00     29.05 o 
  10   4   9     4015.51     3984.08     57.15 o 
  11   4   9     1977.74     1900.11     52.38 o 
  12   4   9     3874.51     3933.96     72.97 o 
  13   4   9      901.83      698.31     64.91 o 
  14   4   9     1705.27     1830.45     69.32 o 
  15   4   9       28.60        0.00     56.12 o 
  16   4   9      542.26      448.67     76.07 o 
  17   4   9     1144.57     1236.16     85.27 o 
  18   4   9      118.90        6.42     50.32 o 
  19   4   9      436.75      564.85     87.38 o 
  20   4   9      800.61      951.33    103.65 o 
   1   5   9      334.84      168.29     31.28 o 
   2   5   9     1628.35     1339.47     34.80 o 
   3   5   9       53.64        0.00     14.95 o 
   4   5   9      999.15     1090.84     38.51 o 
   5   5   9        1.12        0.00     12.95 o 
   6   5   9     1290.05     1137.53     43.24 o 
   7   5   9        8.37        0.00     19.04 o 
   8   5   9     1145.38     1116.51     47.76 o 
   9   5   9      196.69      182.78     38.40 o 
  10   5   9      699.97      656.35     48.85 o 
  11   5   9      479.03      423.26     54.61 o 
  12   5   9      215.58       88.81     55.89 o 
  13   5   9      180.23      114.97     55.65 o 
  14   5   9       27.43        0.00     34.45 o 
  15   5   9     1242.59     1164.82     71.53 o 
  16   5   9      315.89      157.18     65.44 o 
  17   5   9      407.05      418.23     72.92 o 
  18   5   9       22.88        0.00     65.74 o 
  19   5   9      833.45      744.62     94.93 o 
  20   5   9       50.52       26.49     56.58 o 
   0   6   9     5640.22     5988.80     83.14 o 
   1   6   9      513.36      379.70     44.51 o 
   2   6   9     3043.99     2983.15     49.04 o 
   3   6   9       90.25       19.47     26.86 o 
   4   6   9      366.59      215.98     39.56 o 
   5   6   9      931.09      852.46     41.98 o 
   6   6   9        0.08        0.00     31.98 o 
   7   6   9      137.45       37.21     18.53 o 
   8   6   9       36.80        0.00     21.52 o 
   9   6   9       53.38        0.00     21.57 o 
  10   6   9     2340.95     2447.59     57.70 o 
  11   6   9      491.08      340.46     59.45 o 
  12   6   9     1249.71     1285.42     73.48 o 
  13   6   9      196.94      105.56     62.29 o 
  14   6   9      739.04      611.61     73.21 o 
  15   6   9     2498.95     2554.52     79.00 o 
  16   6   9       80.97        0.00     43.69 o 
  17   6   9        0.08        0.00     40.91 o 
  18   6   9        5.34        0.00     51.05 o 
  19   6   9      500.43      376.44    113.29 o 
   1   7   9      103.34      138.11     47.39 o 
   2   7   9     1001.68     1046.02     58.03 o 
   3   7   9       44.37        9.29     21.51 o 
   4   7   9      161.04      161.52     52.00 o 
   5   7   9      548.68      384.56     50.15 o 
   6   7   9      196.71      125.18     29.71 o 
   7   7   9     3634.29     3908.49     58.33 o 
   8   7   9      350.74      266.47     53.74 o 
   9   7   9      324.42      241.87     57.07 o 
  10   7   9      319.16      151.35     54.03 o 
  11   7   9     2012.38     2073.66     76.06 o 
  12   7   9       25.58        0.00     14.20 o 
  13   7   9      154.92        2.86     31.33 o 
  14   7   9     1301.99     1118.46     79.93 o 
  15   7   9       10.01        0.00     37.86 o 
  16   7   9       40.11        0.00     20.95 o 
  17   7   9      207.25      163.77     72.94 o 
  18   7   9      101.78        0.00     68.52 o 
  19   7   9       53.79        0.00     48.72 o 
   0   8   9     2140.97     2106.68     85.83 o 
   1   8   9     1086.34     1002.54     61.50 o 
   2   8   9      463.68      409.22     57.42 o 
   3   8   9      142.51      141.25     59.36 o 
   4   8   9       50.43        0.00     20.44 o 
   5   8   9     1413.35     1362.00     63.77 o 
   6   8   9     2633.16     2780.50     75.79 o 
   7   8   9       44.84        0.00     30.16 o 
   8   8   9      981.30      897.76     62.58 o 
   9   8   9      530.80      541.24     65.13 o 
  10   8   9       11.34        0.00     24.38 o 
  11   8   9       75.07        0.00     19.26 o 
  12   8   9      453.36      261.21     80.03 o 
  13   8   9      232.61      101.31     82.80 o 
  14   8   9       90.20        0.00     39.99 o 
  15   8   9      293.37      197.25     80.95 o 
  16   8   9        1.77        0.00     70.18 o 
  17   8   9      702.76      953.90     96.39 o 
  18   8   9        1.59        0.00     40.40 o 
   1   9   9      726.21      783.93     73.04 o 
   2   9   9     2958.51     3242.53     73.51 o 
   3   9   9       45.95        0.00     29.40 o 
   4   9   9     1316.68     1119.56     89.74 o 
   5   9   9      819.17      505.91     88.76 o 
   6   9   9     2431.00     2704.75     82.74 o 
   7   9   9      876.59      890.31     75.00 o 
   8   9   9     2120.16     2041.71     75.47 o 
   9   9   9      234.71      259.43     63.10 o 
  10   9   9      806.94      845.21     76.22 o 
  11   9   9      221.38      203.95     57.14 o 
  12   9   9     4047.75     4939.35     96.66 o 
  13   9   9        4.71        0.00     41.62 o 
  14   9   9        0.94        0.00     34.37 o 
  15   9   9       73.63        0.00     44.94 o 
  16   9   9      241.66      139.24     77.55 o 
  17   9   9      109.75       42.51     63.81 o 
   0  10   9     1058.47     1187.17    165.35 o 
   1  10   9     1328.81     1296.84     99.62 o 
   2  10   9      297.69      212.88     84.88 o 
   3  10   9        9.32        0.00     52.49 o 
   4  10   9     2872.60     3483.18     93.73 o 
   5  10   9       41.81        0.00     47.86 o 
   6  10   9     3064.67     3289.24     87.77 o 
   7  10   9      302.06      412.38     71.77 o 
   8  10   9        0.68        0.00     45.04 o 
   9  10   9      753.50      731.88     91.24 o 
  10  10   9     1177.28     1124.51     88.68 o 
  11  10   9        7.96        0.00     58.06 o 
  12  10   9        0.04        0.00     38.60 o 
  13  10   9       10.02        0.00     29.69 o 
  14  10   9      157.56        0.00     55.71 o 
  15  10   9      383.62      412.82    103.09 o 
   1  11   9     3112.94     3704.18    160.38 o 
   2  11   9      579.20      500.39    105.58 o 
   3  11   9     1938.13     2316.10    106.50 o 
   4  11   9     1192.66     1295.97    109.24 o 
   5  11   9       58.32        0.00     21.37 o 
   6  11   9      251.35      319.90     85.07 o 
   7  11   9      265.38      303.34     77.83 o 
   8  11   9      288.74      343.06     87.70 o 
   9  11   9      703.34      998.06    100.90 o 
  10  11   9      163.18       60.40     39.07 o 
  11  11   9        1.00        0.00     39.20 o 
  12  11   9      535.51      669.97    105.46 o 
  13  11   9      406.64      572.91    106.83 o 
  14  11   9       82.02        0.00     86.11 o 
   0  12   9     1137.66      888.35    265.62 o 
   1  12   9      298.69       74.44    129.63 o 
   2  12   9      199.99        0.00    134.32 o 
   3  12   9       53.06        0.00     52.62 o 
   4  12   9        0.10       39.02     82.50 o 
   5  12   9      586.64      610.50    111.54 o 
   6  12   9     1558.90     1924.08    118.35 o 
   7  12   9      815.32     1017.65     97.18 o 
   8  12   9      193.95      202.26     85.46 o 
   9  12   9       12.70        0.00     35.08 o 
  10  12   9      143.12       51.23     58.29 o 
  11  12   9      348.84      436.88    110.47 o 
  12  12   9      590.02      810.66    130.35 o 
   1  13   9      511.66      757.68    183.73 o 
   2  13   9      881.00      742.43    183.89 o 
   3  13   9      262.94        5.61     68.92 o 
   4  13   9      362.91      496.65    158.99 o 
   5  13   9       23.99        0.00     58.89 o 
   6  13   9      418.85      432.15    121.86 o 
   7  13   9      257.12      319.68    128.79 o 
   8  13   9       48.94        0.00     22.78 o 
   9  13   9        1.65        0.00    115.02 o 
  10  13   9       17.95        0.00     66.55 o 
   0  14   9       77.48        0.00    205.88 o 
   1  14   9        9.14        0.00    171.53 o 
   2  14   9       37.34        0.00    139.68 o 
   3  14   9      560.78      657.96    206.90 o 
   4  14   9      245.24      338.76    139.77 o 
   5  14   9      422.02      250.89    147.42 o 
   6  14   9       97.15      176.67    132.85 o 
   0   0  10    78993.21    75008.88    216.63 o 
   1   0  10     1017.95     1163.44     27.39 o 
   2   0  10    19288.78    18743.80    104.10 o 
   3   0  10    45306.23    46529.51    145.53 o 
   4   0  10    22286.91    22785.24    107.92 o 
   5   0  10     3257.18     3257.45     52.70 o 
   6   0  10     2173.13     1615.82     44.44 o 
   7   0  10     1670.24     1519.56     48.51 o 
   8   0  10     7704.82     7435.61     79.09 o 
   9   0  10     4900.81     5510.49     74.17 o 
  10   0  10    12035.55    11702.93    112.92 o 
  11   0  10       88.10       63.65     48.66 o 
  12   0  10    12390.68    12342.76    124.47 o 
  13   0  10     4080.80     3856.26     88.89 o 
  14   0  10     8321.00     8649.71    117.58 o 
  15   0  10      994.02     1079.12     96.38 o 
  16   0  10       68.97        0.00     23.51 o 
  17   0  10      547.73      432.17    117.70 o 
  18   0  10      203.92      204.99    111.91 o 
  19   0  10      469.28      366.24    133.13 o 
  20   0  10     1135.46     1548.53    175.16 o 
  21   0  10      899.42     1139.37    183.83 o 
   1   1  10     1163.94      785.79     19.23 o 
   2   1  10        1.94        0.92      8.16 o 
   3   1  10       19.71        0.00      5.34 o 
   4   1  10     2106.20     2054.82     29.43 o 
   5   1  10     2374.20     2400.19     31.73 o 
   6   1  10     3608.80     3429.06     32.88 o 
   7   1  10      143.24       28.49     14.96 o 
   8   1  10    19742.41    20885.95     85.67 o 
   9   1  10     1623.93     1382.11     41.32 o 
  10   1  10       91.86       57.60     15.24 o 
  11   1  10     1598.17     1333.91     48.60 o 
  12   1  10     1610.81     1388.37     52.52 o 
  13   1  10     2761.65     2828.65     60.12 o 
  14   1  10     2471.41     2549.71     67.71 o 
  15   1  10       78.43        0.00     24.58 o 
  16   1  10     1501.73     1479.40     73.65 o 
  17   1  10       36.04       34.46     74.47 o 
  18   1  10       66.56       21.89     76.28 o 
  19   1  10      396.12      236.99     79.88 o 
  20   1  10        7.21        0.00     49.75 o 
  21   1  10     1340.25     1339.32    137.73 o 
   0   2  10    14459.54    15870.64     87.18 o 
   1   2  10      114.23      110.00     19.46 o 
   2   2  10     1050.26     1329.22     24.72 o 
   3   2  10      341.79      264.95     24.34 o 
   4   2  10     8098.48     7885.75     46.51 o 
   5   2  10      778.63      996.08     28.49 o 
   6   2  10     1568.61     1739.91     30.89 o 
   7   2  10    13014.52    13339.13     59.02 o 
   8   2  10     2407.24     2380.70     38.88 o 
   9   2  10     3077.79     3153.25     47.17 o 
  10   2  10      438.45      373.10     42.35 o 
  11   2  10       31.67       17.07     18.81 o 
  12   2  10      967.99      873.89     54.37 o 
  13   2  10      388.14      312.59     59.16 o 
  14   2  10       57.21        0.00     42.48 o 
  15   2  10     1200.52     1213.94     71.39 o 
  16   2  10     1968.01     2071.22     79.47 o 
  17   2  10       73.79       26.58     36.19 o 
  18   2  10        1.03        0.00     69.75 o 
  19   2  10      865.69      994.82     98.47 o 
  20   2  10     1021.79     1245.33    103.59 o 
  21   2  10      999.85     1427.50    135.29 o 
   1   3  10    19286.14    19769.64    115.15 o 
   2   3  10      164.11      188.22     21.54 o 
   3   3  10     1453.86     1312.69     27.25 o 
   4   3  10      839.67      621.27     28.78 o 
   5   3  10        0.24        0.00     16.01 o 
   6   3  10      402.80      282.16     33.04 o 
   7   3  10     3800.93     3820.88     39.83 o 
   8   3  10      166.53       40.28     17.17 o 
   9   3  10     3452.00     3118.03     47.94 o 
  10   3  10     1124.27     1242.80     48.58 o 
  11   3  10     5811.57     6193.81     74.00 o 
  12   3  10     1043.81     1022.95     59.34 o 
  13   3  10     1010.09     1046.27     63.01 o 
  14   3  10     1587.63     1672.44     69.59 o 
  15   3  10       43.57        0.00     23.97 o 
  16   3  10       37.64        0.00     38.79 o 
  17   3  10       99.79       56.62     63.27 o 
  18   3  10       40.98        0.00     21.49 o 
  19   3  10      311.71      307.81     97.14 o 
  20   3  10       17.25        0.00     61.34 o 
   0   4  10     1889.83     1879.59     45.97 o 
   1   4  10     1091.22      814.89     31.37 o 
   2   4  10       33.71       26.04     12.09 o 
   3   4  10      171.64      107.19     18.41 o 
   4   4  10       65.85       46.69     16.39 o 
   5   4  10       50.07        1.94     14.38 o 
   6   4  10     2465.77     2543.32     43.74 o 
   7   4  10       54.75       22.86     12.05 o 
   8   4  10       47.08        9.98     16.93 o 
   9   4  10     5500.74     5376.21     53.68 o 
  10   4  10       94.62        6.56     40.03 o 
  11   4  10     5328.07     5259.02     72.01 o 
  12   4  10       44.19        0.00     26.90 o 
  13   4  10        0.75        0.00     30.35 o 
  14   4  10       76.30        0.00     30.70 o 
  15   4  10      681.29      572.32     73.99 o 
  16   4  10        1.96        0.00     33.45 o 
  17   4  10     2251.83     2325.85     88.28 o 
  18   4  10        8.28        0.00     57.21 o 
  19   4  10      962.85     1117.95    104.96 o 
  20   4  10      204.62       74.48     72.22 o 
   1   5  10     1864.28     1921.77     34.53 o 
   2   5  10    16569.97    17635.36     75.48 o 
   3   5  10     2113.24     2214.99     44.61 o 
   4   5  10      160.30       62.28     16.15 o 
   5   5  10        9.51        0.00     12.46 o 
   6   5  10     2737.14     2757.04     44.21 o 
   7   5  10      943.08      861.63     40.91 o 
   8   5  10        9.50        0.00     18.92 o 
   9   5  10      151.11       21.89     22.88 o 
  10   5  10        1.85        0.00     25.83 o 
  11   5  10     7834.81     8586.98     95.18 o 
  12   5  10     3797.17     3950.17     80.74 o 
  13   5  10      942.20      686.65     69.20 o 
  14   5  10      375.43      241.06     67.03 o 
  15   5  10       54.34        0.00     20.24 o 
  16   5  10      919.96      850.35     77.03 o 
  17   5  10      145.06      175.55     61.73 o 
  18   5  10     1025.47     1122.24     90.38 o 
  19   5  10      446.54      527.30     97.60 o 
  20   5  10      355.51      582.65    111.76 o 
   0   6  10       47.52        0.00     21.28 o 
   1   6  10      203.85      189.57     38.93 o 
   2   6  10     1877.44     1890.17     46.84 o 
   3   6  10       33.11        0.00     29.75 o 
   4   6  10     3711.87     3457.87     50.46 o 
   5   6  10      397.27      311.56     41.48 o 
   6   6  10      391.25      354.82     46.86 o 
   7   6  10     1199.60     1209.71     47.50 o 
   8   6  10      705.56      674.16     49.21 o 
   9   6  10      801.23      691.58     56.11 o 
  10   6  10     7072.10     7641.55     84.13 o 
  11   6  10      191.51      255.38     50.10 o 
  12   6  10     1397.11     1378.36     63.68 o 
  13   6  10       95.40       46.63     38.87 o 
  14   6  10       84.38        5.68     33.77 o 
  15   6  10        0.14        0.00     39.50 o 
  16   6  10      241.19      216.52     73.75 o 
  17   6  10      231.31      142.11     74.63 o 
  18   6  10       93.07      102.59     96.23 o 
  19   6  10      753.63      761.92    104.68 o 
   1   7  10       50.55        0.00     12.97 o 
   2   7  10     1403.76     1450.61     59.91 o 
   3   7  10       48.39        0.00     22.02 o 
   4   7  10      569.12      464.61     54.77 o 
   5   7  10      553.50      463.64     51.42 o 
   6   7  10       17.59        0.00     15.01 o 
   7   7  10     1659.96     1611.77     54.33 o 
   8   7  10     3230.32     3562.29     61.53 o 
   9   7  10     1416.64     1424.36     59.60 o 
  10   7  10     1498.53     1427.55     67.04 o 
  11   7  10       77.92        0.00     22.32 o 
  12   7  10      214.62      104.01     68.84 o 
  13   7  10      220.13      156.16     57.35 o 
  14   7  10      539.59      502.56     74.94 o 
  15   7  10      629.86      566.17     81.56 o 
  16   7  10      415.59      394.60     81.56 o 
  17   7  10       12.86        0.00     50.64 o 
  18   7  10      302.72      253.65     88.92 o 
   0   8  10     9274.79    10743.02    117.29 o 
   1   8  10     1344.22     1410.06     67.97 o 
   2   8  10      685.92      764.12     64.43 o 
   3   8  10      875.11      729.22     70.26 o 
   4   8  10       44.02        0.00     38.88 o 
   5   8  10     1453.93     1539.49     66.77 o 
   6   8  10     5051.64     5461.82     78.38 o 
   7   8  10        0.22        0.00     36.25 o 
   8   8  10      805.47      582.22     63.28 o 
   9   8  10     1543.85     1501.56     69.64 o 
  10   8  10      795.75      743.27     68.10 o 
  11   8  10      352.07      315.13     65.79 o 
  12   8  10        0.19        0.00     44.80 o 
  13   8  10       57.06        0.48     23.73 o 
  14   8  10     1274.33     1410.10     86.04 o 
  15   8  10        0.48        0.00     36.23 o 
  16   8  10     1612.19     1848.59    103.68 o 
  17   8  10       96.48        0.00     53.31 o 
   1   9  10       25.16        0.00     36.81 o 
   2   9  10       59.86       25.80     37.16 o 
   3   9  10      757.20      484.74     76.14 o 
   4   9  10     2587.21     2816.42     88.91 o 
   5   9  10      310.67      144.37     59.83 o 
   6   9  10     1870.12     2031.68     84.83 o 
   7   9  10      897.12      781.16     76.31 o 
   8   9  10      627.72      557.06     86.63 o 
   9   9  10     1252.90     1254.31     76.33 o 
  10   9  10     1340.63     1218.54     79.54 o 
  11   9  10        3.80        0.00     52.28 o 
  12   9  10      962.52      885.44     88.75 o 
  13   9  10      351.03      291.63     85.83 o 
  14   9  10      472.63      297.64     89.92 o 
  15   9  10      339.14      300.73     96.91 o 
  16   9  10      645.42      801.34    102.22 o 
   0  10  10      370.22      321.14    147.66 o 
   1  10  10       32.84        0.00     48.65 o 
   2  10  10     1232.29     1391.61    102.67 o 
   3  10  10       25.46       32.94     26.28 o 
   4  10  10      962.37     1090.26     95.90 o 
   5  10  10      259.77      236.36     78.58 o 
   6  10  10     2304.26     2170.65     92.12 o 
   7  10  10        0.07        0.00     28.22 o 
   8  10  10       50.43        0.00     26.48 o 
   9  10  10      114.67        0.67     15.29 o 
  10  10  10       50.75        0.00     29.53 o 
  11  10  10        6.35        0.00     30.33 o 
  12  10  10      211.06       63.34     54.00 o 
  13  10  10        7.21        0.00     59.75 o 
  14  10  10       10.86        0.00     61.61 o 
  15  10  10        7.76        0.00     62.97 o 
   1  11  10      915.90      837.10    156.57 o 
   2  11  10      161.51       15.02     42.71 o 
   3  11  10      435.94      340.56    102.96 o 
   4  11  10      152.93      103.67     96.93 o 
   5  11  10      156.63        0.00     92.37 o 
   6  11  10       22.99        0.00     26.66 o 
   7  11  10      901.76      979.72     93.63 o 
   8  11  10      317.62      269.21     91.77 o 
   9  11  10      141.26        0.00     60.21 o 
  10  11  10       50.13       25.54     76.01 o 
  11  11  10      132.08       54.54     33.64 o 
  12  11  10       21.29        0.00     57.51 o 
  13  11  10      171.58        0.00     51.23 o 
   0  12  10     1099.17      902.97    284.04 o 
   1  12  10      165.74        0.00    135.35 o 
   2  12  10       15.59        0.00     93.43 o 
   3  12  10       55.97        1.03     40.80 o 
   4  12  10     1753.82     2004.30    127.74 o 
   5  12  10       27.80       16.10     57.28 o 
   6  12  10      894.06      843.95     91.59 o 
   7  12  10       76.57        3.71     60.01 o 
   8  12  10        9.88       61.66     75.40 o 
   9  12  10       38.81        0.00     62.83 o 
  10  12  10      137.64      242.08    106.37 o 
  11  12  10      109.63      168.31    127.93 o 
  12  12  10       20.21        0.00     81.67 o 
   1  13  10       39.55        0.00    159.48 o 
   2  13  10        0.20        0.00    113.14 o 
   3  13  10       29.32        0.00    170.87 o 
   4  13  10       25.24        0.00    163.79 o 
   5  13  10      372.95      379.78    120.74 o 
   6  13  10        1.64        0.00     50.72 o 
   7  13  10      193.79      133.87    120.33 o 
   8  13  10       28.22       30.68     71.42 o 
   9  13  10       29.96        0.00     37.84 o 
   0  14  10      335.71      378.09    293.58 o 
   1  14  10      139.15        0.00    120.10 o 
   2  14  10      515.01      408.52    227.12 o 
   3  14  10      236.89      214.14    209.84 o 
   4  14  10      143.84      177.53    205.88 o 
   5  14  10      266.46      281.91    144.30 o 
   1   1  11      393.53      446.35     21.99 o 
   2   1  11      232.35      322.05     26.60 o 
   3   1  11     5160.85     5070.43     41.53 o 
   4   1  11     1234.74     1258.42     29.63 o 
   5   1  11      782.88      887.03     28.28 o 
   6   1  11       40.15        0.00     13.00 o 
   7   1  11      497.22      474.31     35.54 o 
   8   1  11     1326.36     1263.67     39.16 o 
   9   1  11     2401.69     2830.72     44.94 o 
  10   1  11      476.91      445.32     42.71 o 
  11   1  11     1224.23     1016.03     48.88 o 
  12   1  11       84.69       13.33     38.71 o 
  13   1  11       69.00        0.34     23.79 o 
  14   1  11        0.02        0.00     34.15 o 
  15   1  11       71.49       54.35     49.85 o 
  16   1  11       22.27        0.00     29.24 o 
  17   1  11      165.31      178.66     80.07 o 
  18   1  11        1.37        0.00     38.38 o 
  19   1  11        0.20        2.31     83.87 o 
  20   1  11        7.30        0.00    100.15 o 
   0   2  11     1565.50     2065.26     41.19 o 
   1   2  11     3526.98     3833.65     32.24 o 
   2   2  11    10300.32     9957.71     49.41 o 
   3   2  11        4.89        0.00      9.64 o 
   4   2  11    11081.18    10741.33     54.46 o 
   5   2  11       48.04       22.56      9.91 o 
   6   2  11     6680.55     7336.05     68.63 o 
   7   2  11     1559.55     1720.09     36.03 o 
   8   2  11     1475.64     1146.38     39.80 o 
   9   2  11     2731.87     2772.70     47.44 o 
  10   2  11     5866.62     5646.71     60.00 o 
  11   2  11      683.63      677.39     51.21 o 
  12   2  11      595.25      647.30     58.28 o 
  13   2  11     3104.48     3266.26     73.16 o 
  14   2  11     3516.58     3990.12     79.28 o 
  15   2  11        8.76        0.00     53.28 o 
  16   2  11     1364.29     1355.94     79.64 o 
  17   2  11      419.92      339.68     77.32 o 
  18   2  11      462.52      465.77     83.13 o 
  19   2  11       73.34       42.56     92.22 o 
  20   2  11       92.92      129.77    119.42 o 
   1   3  11     1860.22     2154.80     35.71 o 
   2   3  11     7536.23     7656.43     50.72 o 
   3   3  11     3900.83     4222.77     37.91 o 
   4   3  11      496.39      370.72     30.36 o 
   5   3  11       38.94        0.00     13.76 o 
   6   3  11      288.85      215.16     31.93 o 
   7   3  11       43.92        0.00      8.92 o 
   8   3  11      186.12      184.90     35.68 o 
   9   3  11     6616.55     6452.71     66.70 o 
  10   3  11      213.05      122.20     36.88 o 
  11   3  11        6.84        0.00     15.09 o 
  12   3  11      511.00      382.25     55.07 o 
  13   3  11     2943.08     3294.17     74.35 o 
  14   3  11      292.73      192.64     62.14 o 
  15   3  11     1017.54      929.84     73.29 o 
  16   3  11      744.26      716.44     81.17 o 
  17   3  11        3.43        0.00     32.40 o 
  18   3  11       29.96        0.00     46.91 o 
  19   3  11       28.08        0.00     44.51 o 
  20   3  11        3.21        0.00     68.45 o 
   0   4  11     8056.56     7776.29     70.70 o 
   1   4  11     3378.58     3580.42     43.00 o 
   2   4  11      989.02     1075.05     36.85 o 
   3   4  11     2766.27     2740.41     38.50 o 
   4   4  11       65.91       38.69     12.82 o 
   5   4  11      132.03       10.66     18.33 o 
   6   4  11     4071.96     3765.98     56.35 o 
   7   4  11     1705.80     1812.06     39.68 o 
   8   4  11      188.53      127.55     35.67 o 
   9   4  11      140.04       76.68     24.70 o 
  10   4  11     1683.74     1646.17     55.46 o 
  11   4  11     6278.22     6887.74     80.25 o 
  12   4  11      230.28      164.55     55.25 o 
  13   4  11     1840.80     1817.16     70.43 o 
  14   4  11     1324.11     1391.22     71.28 o 
  15   4  11      140.05       54.68     48.28 o 
  16   4  11      398.38      338.67     76.11 o 
  17   4  11      149.08       13.43     46.50 o 
  18   4  11        3.78        0.00     33.63 o 
  19   4  11      492.01      552.00    105.06 o 
  20   4  11       14.64        0.00     91.44 o 
   1   5  11     3125.01     2872.10     40.02 o 
   2   5  11     6797.69     6824.83     61.46 o 
   3   5  11     1986.65     1770.37     46.26 o 
   4   5  11     1552.55     1505.02     45.31 o 
   5   5  11        1.63        0.00     20.13 o 
   6   5  11      245.26      157.16     47.67 o 
   7   5  11      198.32      166.48     39.03 o 
   8   5  11      594.14      561.43     45.08 o 
   9   5  11      207.37      102.05     33.89 o 
  10   5  11      406.82      394.47     48.58 o 
  11   5  11     5699.87     6043.69     79.57 o 
  12   5  11     1159.27     1078.01     65.13 o 
  13   5  11      543.45      380.85     63.57 o 
  14   5  11      421.63      346.08     69.86 o 
  15   5  11       61.66        0.00     26.25 o 
  16   5  11       21.58        0.00     30.12 o 
  17   5  11     1099.21     1269.07     88.72 o 
  18   5  11     3424.94     4167.73     97.74 o 
  19   5  11     1782.04     2046.85    108.68 o 
   0   6  11     3950.94     3495.13     77.98 o 
   1   6  11     1629.46     1607.88     46.52 o 
   2   6  11     2544.85     2619.41     51.34 o 
   3   6  11     1832.86     1929.72     52.10 o 
   4   6  11     5116.01     5516.29     59.84 o 
   5   6  11      936.94      953.82     49.13 o 
   6   6  11     1044.44     1099.63     58.57 o 
   7   6  11       39.37        0.00     20.74 o 
   8   6  11       12.88        0.00     36.38 o 
   9   6  11     3291.48     3490.30     79.97 o 
  10   6  11     4791.45     5077.32     63.32 o 
  11   6  11      599.41      711.19     69.99 o 
  12   6  11     1227.40     1137.85     61.70 o 
  13   6  11      100.70       74.04     42.99 o 
  14   6  11     1965.18     2033.19     78.74 o 
  15   6  11      369.78      256.19     71.95 o 
  16   6  11      526.59      640.02     85.60 o 
  17   6  11      725.12      744.87     91.31 o 
  18   6  11      426.23      571.67    103.42 o 
  19   6  11       71.35        0.00     92.24 o 
   1   7  11       15.96        0.00     23.86 o 
   2   7  11      101.22       27.08     24.61 o 
   3   7  11      182.64       22.27     22.66 o 
   4   7  11      203.38       85.44     62.73 o 
   5   7  11      189.31       75.87     51.06 o 
   6   7  11     1939.54     1906.81     60.87 o 
   7   7  11     1198.22     1263.48     56.69 o 
   8   7  11      336.04      228.16     58.79 o 
   9   7  11      460.88      374.07     61.22 o 
  10   7  11      227.40      212.02     64.17 o 
  11   7  11        9.03        0.00     32.88 o 
  12   7  11      366.55      364.46     65.24 o 
  13   7  11      803.61      795.27     80.40 o 
  14   7  11       76.57       33.60     64.66 o 
  15   7  11       34.02        0.00     21.31 o 
  16   7  11      172.53       39.27     68.35 o 
  17   7  11       19.47        0.00     63.67 o 
  18   7  11      594.39      612.06    106.12 o 
   0   8  11     5040.55     6056.68    119.34 o 
   1   8  11      451.31      358.27     62.94 o 
   2   8  11     1146.07     1267.50     60.74 o 
   3   8  11       14.96        0.00     41.16 o 
   4   8  11      251.39       95.15     34.37 o 
   5   8  11       58.88        0.00     26.49 o 
   6   8  11     1111.75     1096.57     80.46 o 
   7   8  11      454.55      413.39     57.12 o 
   8   8  11        7.33        0.00     34.59 o 
   9   8  11     1654.97     1479.13     73.88 o 
  10   8  11      251.13       50.30     45.29 o 
  11   8  11      402.23      190.04     62.74 o 
  12   8  11      375.65      259.41     84.56 o 
  13   8  11        6.16        0.00     39.77 o 
  14   8  11     1209.55     1015.24    105.17 o 
  15   8  11      375.27      240.93     91.33 o 
  16   8  11       52.33        0.00     36.12 o 
  17   8  11        8.29        0.00     46.13 o 
   1   9  11     2721.43     3144.62     88.03 o 
   2   9  11     1541.94     1552.82     87.06 o 
   3   9  11      478.00      474.17     69.70 o 
   4   9  11       36.58        0.00     19.73 o 
   5   9  11      626.45      575.44     76.50 o 
   6   9  11        4.11        0.00     33.86 o 
   7   9  11      646.95      560.94     81.13 o 
   8   9  11      169.15        0.00     71.22 o 
   9   9  11      890.90     1033.68     79.53 o 
  10   9  11      204.59       51.92     46.69 o 
  11   9  11      100.75        0.00     61.90 o 
  12   9  11      341.10      231.04     85.03 o 
  13   9  11      596.65      591.24     96.13 o 
  14   9  11       23.28        0.00     37.13 o 
  15   9  11        0.31        0.00     59.00 o 
  16   9  11       28.24        0.00     90.21 o 
   0  10  11       57.26        0.00     86.45 o 
   1  10  11      458.67      295.82     90.43 o 
   2  10  11     2616.54     2679.89    102.71 o 
   3  10  11      485.65      495.69     92.65 o 
   4  10  11     1522.53     1459.27     83.12 o 
   5  10  11     1362.61     1381.54     93.70 o 
   6  10  11      840.28      636.92     85.57 o 
   7  10  11        3.55        0.00     38.02 o 
   8  10  11        2.34        0.00     37.37 o 
   9  10  11     2027.17     2571.60    102.05 o 
  10  10  11      339.31      183.22     86.33 o 
  11  10  11      458.58      388.56     94.30 o 
  12  10  11       35.58        0.00     37.68 o 
  13  10  11      177.55        2.70     29.92 o 
  14  10  11       72.89        0.08     28.86 o 
   1  11  11       45.81        0.00     49.10 o 
   2  11  11      821.03      727.32    120.81 o 
   3  11  11        0.04        0.00     71.66 o 
   4  11  11      967.45     1054.05    109.86 o 
   5  11  11      594.93      623.43     93.11 o 
   6  11  11     2195.59     2351.76     92.31 o 
   7  11  11       26.64       26.84     43.52 o 
   8  11  11     2608.25     3277.95    107.37 o 
   9  11  11       16.58        0.00     40.12 o 
  10  11  11      159.53       44.93     61.46 o 
  11  11  11      409.05      437.54    109.87 o 
  12  11  11      926.19     1081.14    119.62 o 
  13  11  11       89.95        0.00     53.83 o 
   0  12  11       18.27        0.00    252.27 o 
   1  12  11       74.64        0.00     83.32 o 
   2  12  11       40.93        0.00     86.10 o 
   3  12  11        1.63        0.00    149.49 o 
   4  12  11      316.63      165.04     86.72 o 
   5  12  11      567.99      536.28    106.47 o 
   6  12  11      205.43      287.10     95.07 o 
   7  12  11        6.27        0.00     77.59 o 
   8  12  11      906.35     1436.71    121.90 o 
   9  12  11        8.10        0.00     37.99 o 
  10  12  11       42.65        0.00     27.84 o 
  11  12  11        7.07        0.00     62.18 o 
   1  13  11       21.57        0.00    131.83 o 
   2  13  11        3.62        0.00    128.47 o 
   3  13  11       10.61        0.00    253.86 o 
   4  13  11      357.89      312.71    270.47 o 
   5  13  11      123.91        0.00    142.38 o 
   6  13  11      355.74      507.22    111.51 o 
   7  13  11        2.41        0.00     25.20 o 
   8  13  11      382.13      509.23    109.78 o 
   0  14  11      282.38      362.84    298.02 o 
   1  14  11       67.17        0.00    207.46 o 
   2  14  11       36.80        0.00    215.28 o 
   3  14  11       55.98       31.60    169.35 o 
   0   0  12    69943.69    70530.50    231.42 o 
   1   0  12      381.42      405.71     32.41 o 
   2   0  12    21155.35    20384.59    115.22 o 
   3   0  12      507.02      691.48     42.82 o 
   4   0  12     3341.59     3215.45     54.88 o 
   5   0  12     1470.98     1427.03     48.36 o 
   6   0  12    18448.56    16721.36    108.65 o 
   7   0  12     1754.29     1715.94     56.26 o 
   8   0  12    21711.09    22079.71    131.19 o 
   9   0  12     1091.24     1161.92     60.98 o 
  10   0  12     1562.62     1323.41     65.07 o 
  11   0  12      105.44       15.42     35.91 o 
  12   0  12     7209.43     6946.24    105.44 o 
  13   0  12     1019.52     1083.67     89.06 o 
  14   0  12     6115.82     6794.05    110.72 o 
  15   0  12       24.34        0.00     46.50 o 
  16   0  12       40.64        0.00     46.81 o 
  17   0  12     1577.15     1370.65    146.61 o 
  18   0  12      521.18      576.08    135.13 o 
  19   0  12      791.20      670.54    153.68 o 
  20   0  12     4104.45     4498.91    178.60 o 
   1   1  12     6650.09     6735.18     42.85 o 
   2   1  12     2195.19     2448.52     32.39 o 
   3   1  12        0.41        0.00     13.21 o 
   4   1  12      573.72      519.82     31.09 o 
   5   1  12     1115.12      953.33     33.80 o 
   6   1  12        3.37        0.00     10.98 o 
   7   1  12      908.70      891.04     38.90 o 
   8   1  12     3291.90     3109.43     45.53 o 
   9   1  12      226.02      225.78     38.60 o 
  10   1  12       50.13        0.87     21.11 o 
  11   1  12     4173.01     4212.51     58.43 o 
  12   1  12     4691.35     4931.94     67.33 o 
  13   1  12     1250.74     1300.37     61.87 o 
  14   1  12        1.38        0.00     29.80 o 
  15   1  12     1556.70     1716.19     79.17 o 
  16   1  12      722.27      665.11     78.85 o 
  17   1  12     2269.55     2668.75     93.60 o 
  18   1  12       42.33        3.88     80.00 o 
  19   1  12        0.26        3.02     18.34 o 
  20   1  12      642.63      618.73    124.52 o 
   0   2  12     5687.80     5361.47     57.02 o 
   1   2  12      366.88      481.47     35.70 o 
   2   2  12     4293.64     4723.16     46.06 o 
   3   2  12     3164.83     3007.74     34.06 o 
   4   2  12       57.72       27.29     20.59 o 
   5   2  12      237.57      112.53     27.99 o 
   6   2  12      811.74      755.99     36.32 o 
   7   2  12     4767.39     4700.03     46.42 o 
   8   2  12     1087.25      986.15     39.88 o 
   9   2  12      145.64      109.56     41.03 o 
  10   2  12      107.47       43.22     24.15 o 
  11   2  12      169.41      146.34     45.26 o 
  12   2  12     3750.11     3845.96     64.94 o 
  13   2  12     1443.53     1378.79     67.19 o 
  14   2  12     2716.37     2757.80     74.83 o 
  15   2  12        2.47        0.00     60.04 o 
  16   2  12      571.53      465.74     75.92 o 
  17   2  12       50.89        0.00     22.82 o 
  18   2  12       17.04        0.00     61.76 o 
  19   2  12      628.05      656.88    101.09 o 
  20   2  12      582.99      633.68    114.91 o 
   1   3  12     4854.96     4822.44     46.63 o 
   2   3  12      735.98      844.28     37.86 o 
   3   3  12        9.89        0.00     18.13 o 
   4   3  12     3914.63     3992.00     44.44 o 
   5   3  12     7286.43     7459.74     51.94 o 
   6   3  12       42.38        0.00     17.19 o 
   7   3  12      514.71      506.30     38.11 o 
   8   3  12       99.31       26.41     23.07 o 
   9   3  12      627.22      568.92     47.81 o 
  10   3  12      417.77      318.52     49.41 o 
  11   3  12       27.76        0.00     29.91 o 
  12   3  12      216.62      144.72     56.44 o 
  13   3  12      166.20       82.70     68.11 o 
  14   3  12      710.92      614.52     73.20 o 
  15   3  12      546.23      436.20     74.49 o 
  16   3  12        0.30        0.00     46.73 o 
  17   3  12        0.58        0.00     38.89 o 
  18   3  12       55.15       26.46     39.45 o 
  19   3  12       35.47        0.00     81.18 o 
  20   3  12      274.29      237.05    126.76 o 
   0   4  12     4049.58     3738.71     71.72 o 
   1   4  12     1256.65     1315.97     38.69 o 
   2   4  12     3926.11     3918.52     46.16 o 
   3   4  12     4226.59     4559.87     46.66 o 
   4   4  12      828.40      609.89     39.32 o 
   5   4  12        0.12        0.00     13.25 o 
   6   4  12       93.88        4.11     27.52 o 
   7   4  12       79.42        9.07     13.28 o 
   8   4  12      576.64      596.58     43.25 o 
   9   4  12     5037.51     5068.63     64.82 o 
  10   4  12     3770.15     3873.78     66.23 o 
  11   4  12     1113.79      932.32     59.52 o 
  12   4  12     4077.08     4364.83     73.81 o 
  13   4  12     1811.09     1868.43     68.19 o 
  14   4  12       34.74        0.00     26.58 o 
  15   4  12     1279.99     1419.15     76.62 o 
  16   4  12       50.57        0.00     59.52 o 
  17   4  12      121.59       59.93     78.13 o 
  18   4  12     1220.89     1242.70    103.23 o 
  19   4  12       41.44        0.00     32.36 o 
   1   5  12      368.71      376.94     44.27 o 
   2   5  12      124.23      166.15     42.17 o 
   3   5  12      133.20       11.44     22.25 o 
   4   5  12      192.89      111.60     31.34 o 
   5   5  12     1265.18     1130.19     51.08 o 
   6   5  12       39.58        0.00     19.12 o 
   7   5  12     3064.81     3091.67     55.56 o 
   8   5  12      108.89       12.29     28.86 o 
   9   5  12     4680.75     4638.91     60.15 o 
  10   5  12     2080.85     2025.08     62.57 o 
  11   5  12      704.42      554.83     61.85 o 
  12   5  12      348.43      258.17     61.31 o 
  13   5  12     1591.70     1532.12     73.17 o 
  14   5  12      320.18      237.24     70.52 o 
  15   5  12       74.29       77.28     73.78 o 
  16   5  12       17.63        0.00     39.16 o 
  17   5  12      144.01      181.33     80.09 o 
  18   5  12     1420.94     1932.94    103.40 o 
  19   5  12      277.03      373.01    102.99 o 
   0   6  12      948.12      982.06     78.78 o 
   1   6  12     1664.63     1571.56     57.11 o 
   2   6  12     5137.05     5687.84     64.50 o 
   3   6  12     2422.28     2481.98     56.51 o 
   4   6  12    12176.38    13670.02     89.96 o 
   5   6  12      252.87      114.85     47.73 o 
   6   6  12     2468.30     2656.53     62.57 o 
   7   6  12      507.77      348.51     53.51 o 
   8   6  12      414.46      217.77     63.73 o 
   9   6  12       15.23        0.00     32.33 o 
  10   6  12    10708.38    11445.49    148.87 o 
  11   6  12      424.34      408.53     73.34 o 
  12   6  12      251.80      163.81     68.00 o 
  13   6  12       10.09        0.00     30.35 o 
  14   6  12       94.99      112.84     55.92 o 
  15   6  12       20.70       37.26     69.96 o 
  16   6  12      419.49      427.66     89.73 o 
  17   6  12      110.74       20.30     86.33 o 
  18   6  12      213.06      212.30     86.99 o 
   1   7  12       56.15        3.86     15.04 o 
   2   7  12     5819.09     6141.49     76.65 o 
   3   7  12      197.62      213.16     55.59 o 
   4   7  12     1806.81     1967.95     65.53 o 
   5   7  12      174.08       75.90     37.53 o 
   6   7  12     3958.33     4330.37     68.68 o 
   7   7  12       47.35        0.00     18.71 o 
   8   7  12      465.35      363.07     57.39 o 
   9   7  12      259.38      271.72     60.26 o 
  10   7  12       29.78        0.00     32.69 o 
  11   7  12      747.95      711.61     71.97 o 
  12   7  12      863.75      820.65     85.92 o 
  13   7  12        1.20       20.24     29.99 o 
  14   7  12       29.52        0.00     39.22 o 
  15   7  12      455.28      433.75     89.79 o 
  16   7  12        3.57        0.00     44.00 o 
  17   7  12      321.58      103.31     93.40 o 
   0   8  12      194.21      124.84     90.76 o 
   1   8  12     1296.90     1290.66     82.80 o 
   2   8  12      158.76       43.38     23.50 o 
   3   8  12      453.54      340.20     61.37 o 
   4   8  12     1545.50     1595.29     71.97 o 
   5   8  12     2035.90     2017.49     74.37 o 
   6   8  12     2426.28     2467.74     81.34 o 
   7   8  12      645.50      524.89     65.76 o 
   8   8  12      254.79       94.80     48.73 o 
   9   8  12      525.80      408.99     65.64 o 
  10   8  12      566.60      392.99     70.15 o 
  11   8  12     1126.97      949.43     81.43 o 
  12   8  12        0.07        0.00     54.73 o 
  13   8  12       75.05        0.00     41.70 o 
  14   8  12       65.74        0.00     26.07 o 
  15   8  12      794.36      634.87    112.47 o 
  16   8  12       82.70        0.00     47.33 o 
   1   9  12     1804.19     1734.68     98.93 o 
   2   9  12     1210.07     1343.64     91.12 o 
   3   9  12      656.78      526.77     81.31 o 
   4   9  12      121.11        0.00     33.17 o 
   5   9  12      186.17       35.70     29.33 o 
   6   9  12       86.93        0.00      8.99 o 
   7   9  12     1588.57     1574.73     89.68 o 
   8   9  12        6.62        0.00     59.13 o 
   9   9  12      275.33      104.04     37.05 o 
  10   9  12      333.71      170.88     55.69 o 
  11   9  12     1309.89     1283.50     81.79 o 
  12   9  12      758.14      786.61     96.78 o 
  13   9  12       36.08        0.00     29.34 o 
  14   9  12        2.01        0.00     77.88 o 
  15   9  12      571.63      388.45    116.91 o 
   0  10  12      182.46      198.37    127.49 o 
   1  10  12        0.02        0.00     54.25 o 
   2  10  12      557.22      502.05     92.65 o 
   3  10  12     3487.58     4150.85    101.89 o 
   4  10  12      296.23      307.97     93.33 o 
   5  10  12     1789.98     1846.06     95.47 o 
   6  10  12      310.34      301.48     87.82 o 
   7  10  12       30.88        0.00     21.93 o 
   8  10  12      167.53       23.17     54.22 o 
   9  10  12        4.16        0.00     64.15 o 
  10  10  12     1491.48     1759.71    106.06 o 
  11  10  12      102.15        0.00     21.67 o 
  12  10  12        4.54        0.00     63.49 o 
  13  10  12       91.65        0.00     53.17 o 
  14  10  12       41.50        0.00     33.58 o 
   1  11  12      547.95      446.75    126.91 o 
   2  11  12      312.82      365.51    115.81 o 
   3  11  12       15.85        0.00     27.61 o 
   4  11  12     1083.33     1253.28    123.12 o 
   5  11  12        0.01        0.00     80.28 o 
   6  11  12       42.45        6.98     35.46 o 
   7  11  12        1.76        0.00     92.26 o 
   8  11  12       42.21        0.00     26.01 o 
   9  11  12        6.87        0.00     40.57 o 
  10  11  12      131.86       13.18     41.66 o 
  11  11  12       72.34        0.00     49.66 o 
  12  11  12       36.35        0.00     39.16 o 
   0  12  12      981.33      857.85    263.07 o 
   1  12  12       79.80       10.47    104.68 o 
   2  12  12      211.57      122.17    188.84 o 
   3  12  12      461.82      356.68    161.31 o 
   4  12  12       10.22        0.00     53.01 o 
   5  12  12       98.72        0.00     94.55 o 
   6  12  12      568.07      719.23    100.68 o 
   7  12  12      128.50      112.82     62.73 o 
   8  12  12      287.51      380.19    110.56 o 
   9  12  12       46.14        0.00     57.48 o 
  10  12  12       87.66       31.75     83.46 o 
   1  13  12      213.14      252.10    188.21 o 
   2  13  12      988.05     1222.14    216.57 o 
   3  13  12       17.46        2.11    220.50 o 
   4  13  12     1092.61     1255.64    222.07 o 
   5  13  12        4.12        0.00    121.98 o 
   6  13  12      386.09      408.04    128.39 o 
   7  13  12        8.02        0.00     68.68 o 
   1   1  13      235.21      290.07     32.05 o 
   2   1  13      910.33      976.59     34.24 o 
   3   1  13     2877.81     3215.73     39.38 o 
   4   1  13     1671.90     1903.63     36.47 o 
   5   1  13     1283.91     1346.02     37.08 o 
   6   1  13     1524.31     1492.58     39.00 o 
   7   1  13       13.04        0.00     20.33 o 
   8   1  13      941.51      895.79     43.32 o 
   9   1  13      447.09      415.53     41.75 o 
  10   1  13      723.15      654.01     46.09 o 
  11   1  13     1451.42     1682.43     53.28 o 
  12   1  13     2351.34     2363.54     62.13 o 
  13   1  13      563.26      632.81     61.71 o 
  14   1  13     1571.36     1376.02     78.45 o 
  15   1  13      230.04      308.94     72.50 o 
  16   1  13      248.16      278.87     77.44 o 
  17   1  13       31.17        0.00     65.87 o 
  18   1  13     1003.55     1085.63    112.07 o 
  19   1  13       12.84        0.00     44.99 o 
  20   1  13        0.02        0.00    103.81 o 
   0   2  13     1011.94     1346.02     56.67 o 
   1   2  13     2341.39     2170.68     40.01 o 
   2   2  13     2198.59     1679.47     36.83 o 
   3   2  13      959.22      808.47     38.37 o 
   4   2  13     9960.57    10053.50     62.53 o 
   5   2  13        0.06        0.00     17.21 o 
   6   2  13     1876.55     1770.05     38.21 o 
   7   2  13     1432.66     1390.83     42.24 o 
   8   2  13     1930.58     1781.97     44.33 o 
   9   2  13      307.22      226.83     42.23 o 
  10   2  13     3783.76     3593.50     59.77 o 
  11   2  13     3160.52     3253.90     61.91 o 
  12   2  13     1370.76     1173.21     61.09 o 
  13   2  13      357.45      288.84     65.29 o 
  14   2  13      745.11      642.01     70.49 o 
  15   2  13     3352.71     3549.22     85.08 o 
  16   2  13      386.13      295.81     79.87 o 
  17   2  13       11.35        0.00     22.59 o 
  18   2  13        0.08        0.00     36.93 o 
  19   2  13      112.70       19.25     49.16 o 
   1   3  13      448.84      421.58     47.07 o 
   2   3  13     3393.38     3238.45     44.28 o 
   3   3  13      712.22      647.87     37.43 o 
   4   3  13     2990.04     3168.43     43.57 o 
   5   3  13     1500.84     1384.19     41.25 o 
   6   3  13      810.27      658.31     42.50 o 
   7   3  13       90.52        7.28     20.33 o 
   8   3  13     5925.64     6293.01     66.85 o 
   9   3  13     2759.20     2566.71     55.68 o 
  10   3  13      444.21      242.38     51.95 o 
  11   3  13       71.52        0.00     38.75 o 
  12   3  13       55.65        0.00     24.35 o 
  13   3  13      303.30      225.06     63.41 o 
  14   3  13       84.76       10.04     28.48 o 
  15   3  13      178.04       57.28     63.16 o 
  16   3  13      474.88      299.58     83.64 o 
  17   3  13       33.01        0.00     25.06 o 
  18   3  13      202.10      217.53    100.96 o 
  19   3  13      534.10      642.00    108.71 o 
   0   4  13     1330.92     1392.14     66.49 o 
   1   4  13     2271.16     2440.32     51.93 o 
   2   4  13        5.62        0.00     26.89 o 
   3   4  13     1406.63     1214.75     44.13 o 
   4   4  13        1.64        0.00     13.33 o 
   5   4  13     1601.38     1572.52     46.56 o 
   6   4  13     1956.88     1793.76     54.08 o 
   7   4  13        7.53        0.00     40.87 o 
   8   4  13     5478.49     5651.49     68.89 o 
   9   4  13       68.79        6.01     31.17 o 
  10   4  13     2148.25     1941.06     61.28 o 
  11   4  13       14.82        0.00     22.78 o 
  12   4  13      351.80      313.17     64.05 o 
  13   4  13      679.36      426.08     69.64 o 
  14   4  13      663.93      618.85     71.41 o 
  15   4  13      210.71      102.42     53.47 o 
  16   4  13     1355.97     1405.02     88.82 o 
  17   4  13      750.18      782.91     94.23 o 
  18   4  13       78.35        0.00     40.47 o 
  19   4  13      798.31     1025.77    112.20 o 
   1   5  13      635.91      605.45     49.33 o 
   2   5  13     3111.56     3029.58     62.97 o 
   3   5  13        6.03        0.00     18.39 o 
   4   5  13        9.30        0.00     27.05 o 
   5   5  13     1270.11     1383.35     54.44 o 
   6   5  13       27.63        0.00     26.28 o 
   7   5  13     1227.99     1267.36     57.71 o 
   8   5  13      399.34      306.28     55.36 o 
   9   5  13     1283.12     1243.98     63.88 o 
  10   5  13     1204.50     1095.97     73.43 o 
  11   5  13     1145.79     1073.59     76.72 o 
  12   5  13      632.52      618.78     78.22 o 
  13   5  13        3.91        0.00     26.19 o 
  14   5  13     2390.20     2213.41     81.87 o 
  15   5  13       42.06       43.83     77.19 o 
  16   5  13     1458.76     1375.50    101.24 o 
  17   5  13      192.21      106.55     69.81 o 
  18   5  13      178.86      123.70     94.26 o 
   0   6  13      215.71      189.88     83.17 o 
   1   6  13      105.47      125.77     57.17 o 
   2   6  13     1607.20     1663.70     64.58 o 
   3   6  13       58.70        0.00     13.20 o 
   4   6  13     1589.12     1587.40     62.95 o 
   5   6  13       42.38        0.00     28.62 o 
   6   6  13      860.26      761.84     64.75 o 
   7   6  13        8.26        0.00     40.11 o 
   8   6  13     3533.18     3651.52     65.61 o 
   9   6  13      123.42        3.32     35.31 o 
  10   6  13      476.91      447.35     78.96 o 
  11   6  13      287.03      203.50     72.31 o 
  12   6  13      305.72      219.31     72.32 o 
  13   6  13       63.33        3.10     19.89 o 
  14   6  13      648.53      648.76     85.96 o 
  15   6  13        3.96        0.00     62.89 o 
  16   6  13      366.28      644.12     89.89 o 
  17   6  13       23.78       47.43    111.97 o 
  18   6  13        0.45        0.08     50.77 o 
   1   7  13      549.23      656.95     65.60 o 
   2   7  13      239.75      246.34     58.74 o 
   3   7  13     1359.58     1470.97     73.83 o 
   4   7  13        6.56        0.00     17.62 o 
   5   7  13     6191.42     6728.19     98.29 o 
   6   7  13       26.95        0.00     24.30 o 
   7   7  13     7666.70     8757.77     99.36 o 
   8   7  13        0.27        0.00     23.82 o 
   9   7  13       60.72        0.00     22.90 o 
  10   7  13      188.91        0.00     32.31 o 
  11   7  13      226.69      103.95     42.81 o 
  12   7  13      158.66       34.29     69.77 o 
  13   7  13      154.81       13.12     44.64 o 
  14   7  13      509.44      448.37     98.95 o 
  15   7  13       32.75       19.95     52.73 o 
  16   7  13      383.24      419.25    111.34 o 
  17   7  13      189.29       60.49     79.34 o 
   0   8  13     1676.57     1732.30    118.02 o 
   1   8  13      648.60      510.79     77.22 o 
   2   8  13      107.78       59.47     47.36 o 
   3   8  13      326.25      195.74     75.38 o 
   4   8  13      113.40        0.00     30.46 o 
   5   8  13     1108.98     1082.87     84.13 o 
   6   8  13     1691.04     1969.65     87.52 o 
   7   8  13      520.06      557.29     75.78 o 
   8   8  13       87.19        0.00     22.28 o 
   9   8  13     1139.20     1231.41     77.72 o 
  10   8  13      822.48      776.03     76.20 o 
  11   8  13        0.52        0.00     37.35 o 
  12   8  13       40.72        0.00     69.38 o 
  13   8  13     1579.51     1773.02    114.29 o 
  14   8  13       12.27        0.00     51.23 o 
  15   8  13      100.23       12.67     44.20 o 
  16   8  13       54.16       19.03     54.32 o 
   1   9  13      469.17      362.53     91.14 o 
   2   9  13      426.60      371.90     82.66 o 
   3   9  13     1329.60     1573.64     96.66 o 
   4   9  13      951.29      866.93     90.31 o 
   5   9  13      103.81      151.55     76.41 o 
   6   9  13       20.70        0.00     53.02 o 
   7   9  13        7.00        0.00     42.51 o 
   8   9  13     1130.40     1151.66     95.09 o 
   9   9  13      512.04      421.11     82.85 o 
  10   9  13       76.51        0.00     50.59 o 
  11   9  13       92.78        0.00     52.27 o 
  12   9  13      341.90      194.63     72.49 o 
  13   9  13        0.06        0.00     50.65 o 
  14   9  13      177.22      109.21     65.15 o 
  15   9  13       79.91        7.17     76.00 o 
   0  10  13     1521.19     1948.48    175.81 o 
   1  10  13      111.07       33.54     51.63 o 
   2  10  13        1.28        0.00     81.04 o 
   3  10  13        0.04        0.00     59.47 o 
   4  10  13        1.06        0.00     33.21 o 
   5  10  13       46.55        0.00     36.76 o 
   6  10  13       61.42        0.00     67.37 o 
   7  10  13      635.26      564.19     87.77 o 
   8  10  13       46.46        8.26     37.42 o 
   9  10  13      179.85       23.96     73.10 o 
  10  10  13      568.64      620.67    106.74 o 
  11  10  13        3.01        0.00     22.65 o 
  12  10  13       46.02       12.23     44.94 o 
  13  10  13      162.35        2.86     34.91 o 
   1  11  13        2.77        5.17     85.98 o 
   2  11  13     2430.73     3250.00    157.71 o 
   3  11  13     2218.03     3030.81    145.65 o 
   4  11  13       21.93       59.58    108.78 o 
   5  11  13        0.03        0.00    114.02 o 
   6  11  13       45.90        0.00     97.66 o 
   7  11  13       33.42        0.00     26.23 o 
   8  11  13     1892.02     2320.60    118.70 o 
   9  11  13        0.98        0.00     59.97 o 
  10  11  13        1.75        0.00     84.80 o 
  11  11  13        6.96        0.00     54.31 o 
   0  12  13     4548.59     6301.70    294.85 o 
   1  12  13      373.80      406.42    190.97 o 
   2  12  13      541.58      794.41    189.28 o 
   3  12  13      217.62      218.32    143.52 o 
   4  12  13      460.67      357.64    137.07 o 
   5  12  13      248.06      292.09    116.81 o 
   6  12  13     2752.15     3619.11    126.68 o 
   7  12  13      824.56     1172.62    133.78 o 
   8  12  13      139.32      186.24    112.80 o 
   9  12  13       11.64       19.42     87.87 o 
   1  13  13       93.20        0.00    180.34 o 
   2  13  13       21.57        0.00    204.58 o 
   3  13  13        3.78        0.00    137.84 o 
   4  13  13       30.08        0.00    119.79 o 
   5  13  13       48.42       87.37    206.15 o 
   6  13  13       83.03        0.00     91.85 o 
   0   0  14    17462.88    16954.67    191.62 o 
   1   0  14     8784.04     9285.04     92.18 o 
   2   0  14      623.38      502.56     58.19 o 
   3   0  14    10049.37    10186.65     87.56 o 
   4   0  14      237.54      210.61     50.91 o 
   5   0  14      215.06      166.71     51.49 o 
   6   0  14    10370.94    10305.81     96.00 o 
   7   0  14     1115.03     1052.67     62.57 o 
   8   0  14     2780.92     2603.42     67.44 o 
   9   0  14        6.30        0.00     16.08 o 
  10   0  14     1394.10     1462.01     72.99 o 
  11   0  14     3394.32     3594.37     79.06 o 
  12   0  14     8386.94     8994.17    119.91 o 
  13   0  14        9.31        0.00     65.19 o 
  14   0  14     1369.22     1303.99    102.39 o 
  15   0  14     1652.99     1921.55    122.88 o 
  16   0  14      749.75      837.47    144.50 o 
  17   0  14      361.53      347.66    135.61 o 
  18   0  14      681.00      653.13    154.25 o 
  19   0  14       52.18       82.45    149.74 o 
   1   1  14       44.42       10.85     25.53 o 
   2   1  14     5671.15     5683.24     52.74 o 
   3   1  14    19745.88    20881.88     90.70 o 
   4   1  14     6007.12     6110.65     57.30 o 
   5   1  14    11715.55    11763.50     75.45 o 
   6   1  14        7.59        0.00     10.64 o 
   7   1  14     4977.77     5166.16     54.85 o 
   8   1  14     1169.49     1186.28     45.21 o 
   9   1  14     3128.32     3384.87     52.35 o 
  10   1  14     3948.87     4293.65     57.40 o 
  11   1  14       95.01        0.00     15.51 o 
  12   1  14       35.49        1.83      8.48 o 
  13   1  14       86.46        6.19     47.08 o 
  14   1  14       18.77        0.00     21.25 o 
  15   1  14     1996.77     2306.53     84.11 o 
  16   1  14      863.66      896.00     88.78 o 
  17   1  14     3741.64     4523.44    107.04 o 
  18   1  14      392.02      365.82    107.62 o 
  19   1  14       66.78       92.87    105.88 o 
   0   2  14      249.59      152.04     55.78 o 
   1   2  14       49.98        0.00     22.00 o 
   2   2  14       23.93        4.54     14.61 o 
   3   2  14      342.28      260.68     39.28 o 
   4   2  14     1753.71     1704.50     44.09 o 
   5   2  14     4655.66     4887.79     55.37 o 
   6   2  14      620.70      560.31     44.96 o 
   7   2  14     1330.42     1320.16     48.69 o 
   8   2  14      136.24       56.50     27.94 o 
   9   2  14     2439.73     2750.43     51.39 o 
  10   2  14      852.05      687.16     54.61 o 
  11   2  14     1792.69     1727.55     60.27 o 
  12   2  14      425.43      340.98     58.51 o 
  13   2  14     2848.36     2943.32     76.17 o 
  14   2  14       22.97        0.00     29.27 o 
  15   2  14      115.47       17.19     23.16 o 
  16   2  14      618.64      669.05     82.36 o 
  17   2  14      183.72       31.24     44.92 o 
  18   2  14        0.23        0.00     78.52 o 
  19   2  14      296.41      274.17    108.59 o 
   1   3  14      901.00      988.55     51.30 o 
   2   3  14      658.52      536.47     51.56 o 
   3   3  14     1253.83     1303.40     41.24 o 
   4   3  14       33.73        0.00     14.33 o 
   5   3  14     4117.59     4228.22     50.58 o 
   6   3  14       99.21       37.09     23.03 o 
   7   3  14     1619.59     1665.51     53.62 o 
   8   3  14     2030.29     1920.55     58.43 o 
   9   3  14     1051.68      998.83     61.03 o 
  10   3  14       44.85        0.00     12.69 o 
  11   3  14        2.84        0.00     32.52 o 
  12   3  14       10.75        0.00     42.05 o 
  13   3  14      229.41      196.08     60.84 o 
  14   3  14     2417.42     2394.37     80.32 o 
  15   3  14     1989.17     2069.59     88.94 o 
  16   3  14       56.54        0.00     49.46 o 
  17   3  14      987.79      912.95     98.72 o 
  18   3  14       10.61        0.00     65.74 o 
  19   3  14       59.52        1.82     31.47 o 
   0   4  14       32.00       23.93     35.28 o 
   1   4  14        1.55        0.00     35.34 o 
   2   4  14     1201.16     1219.37     51.10 o 
   3   4  14     1211.60     1164.99     52.06 o 
   4   4  14     1342.01     1338.84     47.51 o 
   5   4  14      540.59      469.27     48.10 o 
   6   4  14       94.08       15.21     22.01 o 
   7   4  14        4.76        0.00     30.42 o 
   8   4  14     2816.35     2692.13     65.27 o 
   9   4  14      293.75      200.98     56.30 o 
  10   4  14      159.96       28.19     48.73 o 
  11   4  14       89.47        0.00     37.12 o 
  12   4  14     3854.45     4010.00     85.88 o 
  13   4  14      480.16      464.46     71.68 o 
  14   4  14       31.72        0.00     24.97 o 
  15   4  14       68.11       49.23     55.13 o 
  16   4  14      342.90      438.11     91.67 o 
  17   4  14       37.18        0.00     89.10 o 
  18   4  14      200.03       45.95     62.30 o 
   1   5  14      552.63      317.76     62.53 o 
   2   5  14     2040.26     2020.02     65.35 o 
   3   5  14      346.87      332.87     55.16 o 
   4   5  14      425.63      385.48     48.48 o 
   5   5  14     1333.86     1317.49     57.45 o 
   6   5  14     2450.09     2684.95     63.64 o 
   7   5  14     2078.44     2283.69     64.82 o 
   8   5  14      273.88      136.56     51.79 o 
   9   5  14      169.95        1.77     44.02 o 
  10   5  14        8.43        0.00     47.42 o 
  11   5  14       29.35        0.00     25.61 o 
  12   5  14       48.16        9.76     22.44 o 
  13   5  14      817.19      698.48     87.27 o 
  14   5  14       51.44       40.28     92.51 o 
  15   5  14     1070.85     1154.26    112.87 o 
  16   5  14      887.04      696.87    119.46 o 
  17   5  14     1043.81     1362.40    112.37 o 
  18   5  14      735.60      709.95    108.87 o 
   0   6  14      736.02      685.49     96.44 o 
   1   6  14     1226.23     1265.34     65.31 o 
   2   6  14     2157.90     2021.85     67.64 o 
   3   6  14      769.32      693.94     83.07 o 
   4   6  14      581.34      425.63     65.59 o 
   5   6  14      107.67       26.33     42.81 o 
   6   6  14      943.96      817.67     67.47 o 
   7   6  14        1.49        0.00     40.55 o 
   8   6  14       54.77        0.00     21.12 o 
   9   6  14     1274.25     1137.77     77.01 o 
  10   6  14     4178.59     4397.25     89.68 o 
  11   6  14      357.23      272.49     73.59 o 
  12   6  14       39.90        0.00     70.03 o 
  13   6  14      762.95      705.31     88.48 o 
  14   6  14      108.43        9.72     78.80 o 
  15   6  14     1006.85      989.81    117.22 o 
  16   6  14     3468.08     3979.36    147.06 o 
  17   6  14      100.05       12.65     88.18 o 
   1   7  14       14.19        0.00     41.21 o 
   2   7  14     1760.60     1555.48     74.61 o 
   3   7  14      157.72       74.46     36.47 o 
   4   7  14     2715.61     2867.57     91.43 o 
   5   7  14      654.79      677.68     95.33 o 
   6   7  14       15.76        0.00     33.37 o 
   7   7  14     3687.01     3977.52     73.40 o 
   8   7  14     1592.11     1745.52     67.74 o 
   9   7  14      151.44       27.12     48.49 o 
  10   7  14        0.14        0.00     35.76 o 
  11   7  14       25.27        0.00     50.46 o 
  12   7  14     1194.39     1339.26    106.58 o 
  13   7  14      279.18      352.85     94.38 o 
  14   7  14      876.18      890.45    106.78 o 
  15   7  14      513.20      455.87    110.33 o 
  16   7  14     1037.95     1102.99    123.63 o 
   0   8  14      689.45      736.90    122.19 o 
   1   8  14       17.77        0.00     34.84 o 
   2   8  14     2376.22     2654.09     86.79 o 
   3   8  14        1.20        0.00     23.48 o 
   4   8  14      103.92        0.00     53.47 o 
   5   8  14      349.18      350.91     90.69 o 
   6   8  14     3376.18     3988.84     90.28 o 
   7   8  14      721.24      625.48     82.36 o 
   8   8  14     2354.95     2643.54     74.95 o 
   9   8  14      704.71      678.56     74.67 o 
  10   8  14      802.94      785.51     83.25 o 
  11   8  14       46.40        0.00     22.77 o 
  12   8  14      886.38     1068.32    106.19 o 
  13   8  14       14.96        0.00     70.31 o 
  14   8  14      625.39      605.65    113.31 o 
  15   8  14       13.50        0.00     58.49 o 
   1   9  14      101.95      145.06     89.35 o 
   2   9  14       16.21        0.00     39.04 o 
   3   9  14       85.45        0.00     28.03 o 
   4   9  14        9.28        0.00     40.45 o 
   5   9  14      601.64      697.50    104.47 o 
   6   9  14       69.03        0.00     35.04 o 
   7   9  14      830.37      820.74    104.53 o 
   8   9  14        2.39        0.00     41.70 o 
   9   9  14        0.43        0.00     47.15 o 
  10   9  14        8.61        0.00     52.50 o 
  11   9  14       35.84        0.00     22.94 o 
  12   9  14      466.51      427.55    104.02 o 
  13   9  14      339.29      343.84    160.53 o 
  14   9  14      179.45       19.44     43.56 o 
   0  10  14     1374.81     1267.70    194.19 o 
   1  10  14      364.69      182.78    105.46 o 
   2  10  14       22.09        0.00     74.22 o 
   3  10  14      508.35      374.04    104.85 o 
   4  10  14      468.55      454.87    115.71 o 
   5  10  14     2044.05     2059.82    130.43 o 
   6  10  14      417.06      261.25    130.25 o 
   7  10  14       27.72        0.00     42.60 o 
   8  10  14      536.80      516.37    104.52 o 
   9  10  14      585.04      684.45    108.10 o 
  10  10  14      296.41      300.91    103.83 o 
  11  10  14        3.29        0.00     37.46 o 
  12  10  14        9.21        0.00     42.96 o 
   1  11  14      503.68      552.64    138.19 o 
   2  11  14      193.79       58.92     99.92 o 
   3  11  14      116.79       76.80    145.84 o 
   4  11  14      354.42      379.56    130.18 o 
   5  11  14      381.57       98.09     98.80 o 
   6  11  14       24.98        0.00     63.53 o 
   7  11  14      554.06      474.41    129.80 o 
   8  11  14       59.38       15.60     63.13 o 
   9  11  14      118.55       71.37     56.07 o 
  10  11  14      219.59      230.38    120.88 o 
   0  12  14     1436.67     1552.39    322.17 o 
   1  12  14      104.11        0.00    158.14 o 
   2  12  14       53.11       76.05    148.67 o 
   3  12  14      440.56      517.11    157.21 o 
   4  12  14        2.69        0.00     59.43 o 
   5  12  14      463.06      366.66    152.88 o 
   6  12  14       11.59       11.75     48.01 o 
   7  12  14        9.38        0.00     54.26 o 
   8  12  14       20.09        1.09     76.03 o 
   1  13  14      218.39      205.97    197.66 o 
   2  13  14     1089.98     1407.91    233.87 o 
   3  13  14      260.83      138.74    216.32 o 
   4  13  14      255.90      342.58    213.81 o 
   1   1  15     3548.27     3657.84     66.28 o 
   2   1  15      657.04      633.49     52.72 o 
   3   1  15     1094.62     1323.68     45.30 o 
   4   1  15     1121.43     1236.78     45.70 o 
   5   1  15     2151.01     2152.67     47.81 o 
   6   1  15     2044.41     1843.48     48.62 o 
   7   1  15      496.63      450.49     48.19 o 
   8   1  15     3974.31     4025.67     54.45 o 
   9   1  15      875.95      731.22     50.70 o 
  10   1  15       10.69        0.00     19.47 o 
  11   1  15        6.27        0.00     24.76 o 
  12   1  15      183.76       99.28     42.35 o 
  13   1  15        3.46        0.00     39.71 o 
  14   1  15      103.39       93.26     47.30 o 
  15   1  15      111.61       77.90     69.25 o 
  16   1  15       83.85      121.01     75.86 o 
  17   1  15       22.90        0.00     54.08 o 
  18   1  15      315.43      423.18    112.67 o 
   0   2  15     3147.58     3060.51     92.64 o 
   1   2  15       49.46        0.00     23.06 o 
   2   2  15     2290.79     2271.72     53.06 o 
   3   2  15     2684.73     2772.01     54.33 o 
   4   2  15     4374.00     4463.55     54.96 o 
   5   2  15        0.10        0.00     19.54 o 
   6   2  15      126.17       67.14     30.31 o 
   7   2  15      242.88      247.88     46.68 o 
   8   2  15     1824.06     1831.30     54.05 o 
   9   2  15      129.33       73.23     51.86 o 
  10   2  15     6089.02     6173.04     81.55 o 
  11   2  15        1.80        0.00     24.40 o 
  12   2  15      909.59      855.11     60.59 o 
  13   2  15      155.96       38.05     45.63 o 
  14   2  15       23.33        0.00     43.14 o 
  15   2  15       90.52      105.46     78.60 o 
  16   2  15      583.62      434.89     86.67 o 
  17   2  15      268.91      209.69     92.00 o 
  18   2  15      266.67      225.01    100.99 o 
   1   3  15      455.26      459.91     52.78 o 
   2   3  15      628.85      467.06     54.57 o 
   3   3  15        3.95       39.28     48.09 o 
   4   3  15        2.53        0.00     20.60 o 
   5   3  15      605.11      498.20     45.51 o 
   6   3  15     2346.50     2204.26     54.60 o 
   7   3  15     2965.45     2958.09     60.67 o 
   8   3  15     1253.61     1093.79     63.06 o 
   9   3  15     3063.80     3303.92     71.12 o 
  10   3  15       10.77        0.00     29.12 o 
  11   3  15     1713.77     1717.36     71.66 o 
  12   3  15      833.24      683.53     77.47 o 
  13   3  15      612.27      482.19     82.52 o 
  14   3  15      722.16      669.97     85.22 o 
  15   3  15      812.37      784.34     87.26 o 
  16   3  15       55.76       44.91     56.32 o 
  17   3  15       62.59       29.22     46.71 o 
  18   3  15      116.86       67.50     91.64 o 
   0   4  15     1170.02     1190.63     97.62 o 
   1   4  15      778.09      597.89     64.50 o 
   2   4  15       40.16        0.00     24.45 o 
   3   4  15        1.23        0.00     11.14 o 
   4   4  15      103.85       21.56     27.03 o 
   5   4  15        0.87        0.00     16.85 o 
   6   4  15     1158.84     1155.81     57.01 o 
   7   4  15       13.78        0.00     37.64 o 
   8   4  15        1.58        0.00     33.18 o 
   9   4  15     3090.05     3472.10     73.61 o 
  10   4  15      102.10        0.00     35.59 o 
  11   4  15       37.61        0.00     24.66 o 
  12   4  15      419.02      508.12     77.35 o 
  13   4  15      165.17      123.71     82.66 o 
  14   4  15     1822.19     2159.68     96.40 o 
  15   4  15      439.93      446.76    102.09 o 
  16   4  15        1.18        0.00     44.87 o 
  17   4  15      270.19      287.33    106.87 o 
  18   4  15       19.10        0.00     47.41 o 
   1   5  15       66.58        0.00     12.17 o 
   2   5  15        7.57        0.00      9.57 o 
   3   5  15      266.75      230.72     55.99 o 
   4   5  15     3963.50     4263.38     70.56 o 
   5   5  15      145.26       26.01     14.29 o 
   6   5  15     1630.52     1602.32     66.04 o 
   7   5  15     1045.52     1044.77     63.49 o 
   8   5  15     1888.17     1934.19     76.47 o 
   9   5  15       76.40        0.00     35.24 o 
  10   5  15        1.98        0.00     25.48 o 
  11   5  15      666.95      490.43     78.43 o 
  12   5  15       53.66        1.27     16.96 o 
  13   5  15      452.61      378.46     83.54 o 
  14   5  15      381.85      339.10     84.15 o 
  15   5  15      156.96       47.37     93.88 o 
  16   5  15       18.19        0.00     50.28 o 
  17   5  15      528.57      510.23    123.30 o 
   0   6  15      425.98      426.40     93.69 o 
   1   6  15     1816.72     1911.28     75.98 o 
   2   6  15     5686.20     5670.72     94.89 o 
   3   6  15     4878.68     5430.36     95.49 o 
   4   6  15     1883.83     2000.33     77.94 o 
   5   6  15      578.20      490.20     77.26 o 
   6   6  15        2.24        0.00     30.35 o 
   7   6  15     1629.42     1592.78     73.77 o 
   8   6  15      495.21      518.60     67.58 o 
   9   6  15     2422.42     2754.80     82.31 o 
  10   6  15      872.02      824.40     86.23 o 
  11   6  15      639.99      424.21     81.03 o 
  12   6  15       44.57        0.00     54.40 o 
  13   6  15      273.77      409.85     85.72 o 
  14   6  15      551.92      544.05     95.70 o 
  15   6  15      834.57      886.53    121.91 o 
  16   6  15     1570.41     1862.44    143.73 o 
   1   7  15      935.19      781.70     82.18 o 
   2   7  15      957.11      939.91     86.83 o 
   3   7  15     1823.27     1964.50     90.06 o 
   4   7  15      900.55      844.11     96.60 o 
   5   7  15     2027.42     2382.93    122.01 o 
   6   7  15      547.39      397.63     76.13 o 
   7   7  15      303.66      269.35     62.85 o 
   8   7  15     1307.34     1162.78     77.11 o 
   9   7  15      621.67      460.79     73.21 o 
  10   7  15      610.59      496.59     79.03 o 
  11   7  15       12.84        0.00     51.39 o 
  12   7  15       14.20        0.00     29.80 o 
  13   7  15       12.31        0.00     56.92 o 
  14   7  15      235.67      149.21     89.55 o 
  15   7  15      557.88      684.93    124.47 o 
   0   8  15      102.40        0.00     53.77 o 
   1   8  15      123.36       13.54     22.14 o 
   2   8  15      126.12      155.94     81.42 o 
   3   8  15        2.42        0.00     35.74 o 
   4   8  15        2.47        0.00     38.41 o 
   5   8  15     2408.07     2808.37    109.29 o 
   6   8  15      674.67      623.08    102.48 o 
   7   8  15      689.06      483.99     90.99 o 
   8   8  15      123.41       31.73     28.62 o 
   9   8  15      217.76      180.64     71.83 o 
  10   8  15      258.27      263.01     79.68 o 
  11   8  15       11.28        0.00     51.37 o 
  12   8  15      224.69      115.69     76.01 o 
  13   8  15      333.92      379.49    112.04 o 
  14   8  15      434.68      395.21    116.71 o 
   1   9  15        4.43        0.00     76.88 o 
   2   9  15      201.96      211.92     92.95 o 
   3   9  15       65.75       55.11     42.31 o 
   4   9  15      171.45       22.61     55.93 o 
   5   9  15       59.22       75.81     60.47 o 
   6   9  15       62.44        0.00     60.57 o 
   7   9  15        0.28        0.00     31.83 o 
   8   9  15      132.98        0.85     47.26 o 
   9   9  15       97.98        0.00     32.63 o 
  10   9  15      834.07      917.86    108.94 o 
  11   9  15      235.06       53.13     55.35 o 
  12   9  15      154.97      194.79    110.76 o 
  13   9  15        7.08        0.00     35.37 o 
   0  10  15      580.32      460.40    184.46 o 
   1  10  15       60.50        0.00     36.95 o 
   2  10  15      550.40      582.19    109.81 o 
   3  10  15       77.36       46.96     53.01 o 
   4  10  15     1161.45     1146.11    146.77 o 
   5  10  15      123.02       50.08    117.22 o 
   6  10  15      155.76       22.94     29.26 o 
   7  10  15      260.04       74.98     45.43 o 
   8  10  15        2.06        0.00     66.24 o 
   9  10  15       99.19      132.82    124.55 o 
  10  10  15      930.36     1159.96    116.89 o 
  11  10  15      213.11      204.77    141.81 o 
   1  11  15     1399.43     1364.72    145.87 o 
   2  11  15     1334.52     1512.26    176.15 o 
   3  11  15      244.31       25.32     89.30 o 
   4  11  15      300.01      172.97    131.43 o 
   5  11  15      135.12      112.59    120.86 o 
   6  11  15      200.25        0.00     51.65 o 
   7  11  15      135.76        0.63     30.31 o 
   8  11  15      214.36      233.10    135.30 o 
   9  11  15       75.58        0.00     43.53 o 
   0  12  15     2221.74     2668.23    344.41 o 
   1  12  15      447.82      390.54    212.60 o 
   2  12  15        2.49        0.00    108.15 o 
   3  12  15       89.72       95.97     86.78 o 
   4  12  15      407.73      437.45    147.91 o 
   5  12  15       25.37        0.00    125.44 o 
   6  12  15      631.15      781.98    189.40 o 
   0   0  16    24671.18    25665.70    248.80 o 
   1   0  16      254.04      175.12     85.31 o 
   2   0  16      495.25      474.47     88.05 o 
   3   0  16      597.03      676.25     91.95 o 
   4   0  16       56.08      113.24     64.73 o 
   5   0  16     3799.20     3931.83     85.88 o 
   6   0  16     4489.79     4534.98     91.00 o 
   7   0  16     4559.83     4784.98     95.48 o 
   8   0  16     6729.98     7086.55    110.19 o 
   9   0  16     3423.56     3574.93     80.32 o 
  10   0  16      603.17      594.28     78.11 o 
  11   0  16     4072.53     4194.33     90.47 o 
  12   0  16      238.58      151.79     75.69 o 
  13   0  16     2172.40     2386.20    102.69 o 
  14   0  16      772.46      640.15    107.49 o 
  15   0  16       54.39        0.00     15.80 o 
  16   0  16        9.54        0.00     22.24 o 
  17   0  16      135.07      151.31    152.53 o 
  18   0  16       30.93        0.00    111.32 o 
   1   1  16      507.38      367.39     58.83 o 
   2   1  16      264.30      154.46     59.08 o 
   3   1  16     5265.35     5454.05     69.60 o 
   4   1  16     1823.07     1923.42     59.80 o 
   5   1  16     7360.31     7936.09     74.22 o 
   6   1  16        6.29        0.00     12.14 o 
   7   1  16     7012.75     7513.30     72.14 o 
   8   1  16     1351.10     1336.18     59.97 o 
   9   1  16      326.19      353.72     53.37 o 
  10   1  16      101.46        0.00     41.46 o 
  11   1  16      658.24      525.30     58.60 o 
  12   1  16     1067.60     1070.29     71.40 o 
  13   1  16      359.46      278.13     70.68 o 
  14   1  16      153.33       82.16     51.61 o 
  15   1  16     2788.80     3092.00     90.28 o 
  16   1  16       17.60        0.00     69.43 o 
  17   1  16     1451.85     1907.47    120.86 o 
  18   1  16      222.97      282.29    116.05 o 
   0   2  16       31.41        0.00     38.44 o 
   1   2  16      617.94      531.36     60.87 o 
   2   2  16     1091.06     1066.14     58.60 o 
   3   2  16     2590.38     2743.44     63.09 o 
   4   2  16     3384.08     3401.39     58.33 o 
   5   2  16      128.21       55.06     27.88 o 
   6   2  16       91.36       11.19     18.50 o 
   7   2  16      167.04       58.31     26.21 o 
   8   2  16     1856.05     1876.83     60.00 o 
   9   2  16     9207.39    10243.09     91.46 o 
  10   2  16     2424.78     2486.53     70.70 o 
  11   2  16       11.25        0.00     19.32 o 
  12   2  16      211.60       44.15     49.09 o 
  13   2  16       11.99        0.00     69.19 o 
  14   2  16        9.73        0.00     49.58 o 
  15   2  16      210.77      192.96     87.63 o 
  16   2  16      895.36     1028.24     97.54 o 
  17   2  16      162.88       87.46     48.05 o 
  18   2  16      604.30      592.52    114.25 o 
   1   3  16     1351.97     1398.97     59.18 o 
   2   3  16       13.02        0.00     30.45 o 
   3   3  16     3607.99     3669.25     63.33 o 
   4   3  16      432.53      339.13     54.54 o 
   5   3  16     1533.26     1381.32     61.71 o 
   6   3  16      879.26      790.92     58.23 o 
   7   3  16     2565.99     2865.14     62.96 o 
   8   3  16        1.11        0.00     22.86 o 
   9   3  16      715.14      536.60     69.71 o 
  10   3  16      187.84      218.38     63.25 o 
  11   3  16      278.20      208.85     75.38 o 
  12   3  16     2081.55     2113.00     84.70 o 
  13   3  16        0.31        0.00     30.79 o 
  14   3  16      336.19      322.17     85.21 o 
  15   3  16      532.18      536.92     95.05 o 
  16   3  16       31.28       40.19    101.76 o 
  17   3  16     3111.60     3327.94    122.02 o 
   0   4  16     1259.08     1307.78    106.83 o 
   1   4  16      790.26      709.01     70.16 o 
   2   4  16      192.79       78.36     37.67 o 
   3   4  16      545.65      437.76     59.84 o 
   4   4  16      195.23      122.49     56.58 o 
   5   4  16        0.17        0.00     34.48 o 
   6   4  16     2473.87     2601.17     64.81 o 
   7   4  16     3925.05     4231.69     72.97 o 
   8   4  16     3137.77     3216.96     75.70 o 
   9   4  16      373.83      192.68     47.54 o 
  10   4  16      102.71        0.00     31.90 o 
  11   4  16      479.40      338.38     77.16 o 
  12   4  16      183.33      114.53     73.39 o 
  13   4  16      131.97      131.54     86.46 o 
  14   4  16     1011.16     1028.63    106.18 o 
  15   4  16       20.61        0.00     73.36 o 
  16   4  16      357.36      333.21    114.66 o 
  17   4  16       49.91        0.00     72.39 o 
   1   5  16       41.08        0.00     32.44 o 
   2   5  16      313.79      255.48     70.67 o 
   3   5  16     2757.20     2854.24     67.45 o 
   4   5  16      718.09      640.90     68.45 o 
   5   5  16     5055.59     5201.72     78.06 o 
   6   5  16      230.09      154.62     72.78 o 
   7   5  16      833.73      876.71     74.97 o 
   8   5  16      256.95      226.96     68.52 o 
   9   5  16      481.20      330.87     72.49 o 
  10   5  16      671.41      459.64     78.54 o 
  11   5  16        3.39        0.00     37.35 o 
  12   5  16      814.36      728.67     92.12 o 
  13   5  16        5.13        0.00     48.45 o 
  14   5  16        1.08        0.00     48.07 o 
  15   5  16      172.72       33.90     59.39 o 
  16   5  16      396.98      199.90     93.50 o 
   0   6  16     4861.72     5714.67    125.83 o 
   1   6  16      649.50      513.10     88.30 o 
   2   6  16     1688.69     1568.05     92.73 o 
   3   6  16      188.59       18.23     33.92 o 
   4   6  16      721.53      521.79     80.06 o 
   5   6  16      305.99      169.31     76.08 o 
   6   6  16     2600.09     2700.79     95.09 o 
   7   6  16      106.42       61.78     70.49 o 
   8   6  16      271.70      248.06     71.29 o 
   9   6  16      345.03      220.17     82.02 o 
  10   6  16     1632.22     1523.94     88.20 o 
  11   6  16      140.09       19.64     38.52 o 
  12   6  16        0.07        0.00     33.34 o 
  13   6  16      805.29      764.29     99.13 o 
  14   6  16      141.28       32.41     34.10 o 
  15   6  16      809.13      745.83    121.19 o 
  16   6  16        0.19        0.00     58.41 o 
   1   7  16     3151.95     3567.88     88.84 o 
   2   7  16     1574.00     1669.51     99.54 o 
   3   7  16        1.46        0.00     48.66 o 
   4   7  16      119.09       92.75     49.19 o 
   5   7  16     2945.01     3357.79    103.59 o 
   6   7  16      412.30      373.08     80.03 o 
   7   7  16     1106.50     1091.19     92.91 o 
   8   7  16     1952.67     2349.46    110.76 o 
   9   7  16       65.26        0.00     32.38 o 
  10   7  16     1020.23      946.98     89.76 o 
  11   7  16      163.96       74.54     56.93 o 
  12   7  16      221.14      276.74     90.17 o 
  13   7  16     1382.28     1504.94    119.61 o 
  14   7  16     1814.97     2082.03    124.90 o 
  15   7  16        1.05        0.07    134.08 o 
   0   8  16      474.72      643.69    123.06 o 
   1   8  16       29.61        0.00     16.67 o 
   2   8  16     2078.88     2441.68     97.66 o 
   3   8  16      370.07      373.68    108.16 o 
   4   8  16       24.12        0.00     20.36 o 
   5   8  16       52.02       15.71     30.95 o 
   6   8  16        1.26        0.00     47.30 o 
   7   8  16       18.94        0.00     37.14 o 
   8   8  16       82.33       66.42     83.98 o 
   9   8  16       35.37        0.00     15.30 o 
  10   8  16      177.36       94.90     73.75 o 
  11   8  16      114.50       40.54     52.88 o 
  12   8  16      398.38      382.43    113.63 o 
  13   8  16      104.96        7.06     97.56 o 
  14   8  16      853.95      907.44    123.06 o 
   1   9  16      427.82      481.56    101.97 o 
   2   9  16     2311.30     2660.68    119.91 o 
   3   9  16      536.51      552.80    103.91 o 
   4   9  16       81.65        4.51     36.14 o 
   5   9  16     1496.32     1755.67    126.51 o 
   6   9  16      678.04      597.34    118.24 o 
   7   9  16      306.23      202.45    117.02 o 
   8   9  16      197.69       54.33     73.93 o 
   9   9  16      160.43        0.00     56.96 o 
  10   9  16      188.55      147.36    104.91 o 
  11   9  16        2.84        0.00     65.82 o 
  12   9  16      254.77      205.70    104.82 o 
   0  10  16       37.88        0.00    111.69 o 
   1  10  16       10.37        0.00     36.44 o 
   2  10  16       60.47        0.00     55.52 o 
   3  10  16      998.34     1057.68    128.53 o 
   4  10  16      127.27       44.16     74.14 o 
   5  10  16        3.59        0.00     91.46 o 
   6  10  16      448.41      282.84    142.55 o 
   7  10  16       63.45        0.00     65.30 o 
   8  10  16      279.95      332.79    121.77 o 
   9  10  16       12.13        0.00     82.70 o 
  10  10  16      359.72      359.98    162.03 o 
   1  11  16     1019.39      940.45    149.89 o 
   2  11  16      122.36        0.00     41.03 o 
   3  11  16       42.55        0.00     38.26 o 
   4  11  16     1040.15     1195.64    156.40 o 
   5  11  16      176.97       58.68     52.56 o 
   6  11  16      107.83       76.22    138.17 o 
   7  11  16       86.52        0.00     48.77 o 
   8  11  16       93.75        0.00     21.19 o 
   0  12  16      256.94      107.39    308.19 o 
   1  12  16       51.14      121.82    189.32 o 
   2  12  16       37.59       41.33    113.31 o 
   3  12  16        0.23        0.00     89.47 o 
   4  12  16      691.91      855.05    164.55 o 
   1   1  17      182.73      135.00     55.68 o 
   2   1  17     3628.15     3654.09     73.35 o 
   3   1  17      156.56      186.41     61.25 o 
   4   1  17     5972.55     6534.20     78.28 o 
   5   1  17     1523.71     1659.68     67.01 o 
   6   1  17     1133.05     1296.07     63.25 o 
   7   1  17     4490.04     4776.88     69.47 o 
   8   1  17       93.01        0.52     40.83 o 
   9   1  17       24.21        0.00     15.22 o 
  10   1  17      855.95      728.25     65.38 o 
  11   1  17        1.19        0.00     26.24 o 
  12   1  17      318.77      303.98     72.45 o 
  13   1  17      175.44       44.21     66.79 o 
  14   1  17      132.47       20.18     96.66 o 
  15   1  17      254.31      200.82     92.57 o 
  16   1  17      181.33      118.98     56.68 o 
  17   1  17       77.78       73.55     55.33 o 
   0   2  17       39.75        0.00     48.93 o 
   1   2  17      990.06      941.02     67.19 o 
   2   2  17       62.86       25.79     47.00 o 
   3   2  17      368.23      327.60     71.66 o 
   4   2  17     3823.40     4216.45     70.42 o 
   5   2  17      343.65      305.55     61.99 o 
   6   2  17      835.57      772.46     71.01 o 
   7   2  17       40.80        0.00     14.83 o 
   8   2  17       44.24        6.05     39.04 o 
   9   2  17        6.38        0.00     12.74 o 
  10   2  17      350.05      259.38     59.91 o 
  11   2  17      765.26      736.36     80.48 o 
  12   2  17      338.19      335.82     79.75 o 
  13   2  17      256.61      275.36     91.73 o 
  14   2  17      364.44      282.90    102.49 o 
  15   2  17       11.96        0.00     66.96 o 
  16   2  17      223.71       58.70     86.28 o 
  17   2  17       20.00        0.00     65.05 o 
   1   3  17      873.23      764.94     70.38 o 
   2   3  17      162.41       40.91     36.61 o 
   3   3  17      336.79      262.79     56.38 o 
   4   3  17       22.28        0.00     18.24 o 
   5   3  17       29.76        0.00     36.46 o 
   6   3  17      411.56      309.61     69.57 o 
   7   3  17     1588.06     1579.10     64.68 o 
   8   3  17     1547.51     1632.72     67.39 o 
   9   3  17      137.70       24.20     43.99 o 
  10   3  17      448.74      412.74     73.04 o 
  11   3  17      443.12      368.80     76.41 o 
  12   3  17       82.18       14.81     60.83 o 
  13   3  17       45.94        0.00     49.51 o 
  14   3  17      354.47      387.33     92.24 o 
  15   3  17        5.70        0.00     43.49 o 
  16   3  17      294.07      365.14    113.49 o 
  17   3  17      358.44      462.44    125.17 o 
   0   4  17    14000.09    15424.44    167.53 o 
   1   4  17      392.42      335.84     67.11 o 
   2   4  17      201.67      152.03     66.46 o 
   3   4  17      366.58      344.60     70.21 o 
   4   4  17     1076.16      967.97     85.13 o 
   5   4  17     1180.39     1200.90     73.13 o 
   6   4  17     5983.82     6173.39     89.68 o 
   7   4  17      458.68      441.51     76.41 o 
   8   4  17      319.55      256.89     70.64 o 
   9   4  17       40.01        0.00     39.07 o 
  10   4  17      104.74       47.95     57.42 o 
  11   4  17      582.46      603.36     83.16 o 
  12   4  17       12.27        0.00     89.35 o 
  13   4  17        0.46        0.00     50.41 o 
  14   4  17      357.85      365.34     92.11 o 
  15   4  17      517.76      517.91    109.92 o 
  16   4  17      404.74      397.06    121.20 o 
   1   5  17     2417.24     2583.77     90.22 o 
   2   5  17     3084.30     3180.63     91.21 o 
   3   5  17      182.39      120.89     66.15 o 
   4   5  17       95.98        0.00     36.33 o 
   5   5  17     1142.96     1237.04     84.53 o 
   6   5  17      472.90      524.04     78.85 o 
   7   5  17     3216.30     3335.02     93.76 o 
   8   5  17     1942.58     2350.87     98.87 o 
   9   5  17     1169.58     1198.41     89.40 o 
  10   5  17        1.72        0.00     59.00 o 
  11   5  17      369.20      349.94     82.91 o 
  12   5  17     1408.13     1348.06     99.53 o 
  13   5  17       40.85        0.00     38.08 o 
  14   5  17      310.21      299.79    101.49 o 
  15   5  17       17.36        0.00     78.10 o 
  16   5  17       93.38        0.00     68.35 o 
   0   6  17        7.58        0.00    113.37 o 
   1   6  17       99.32       27.43     86.58 o 
   2   6  17      592.65      424.80     94.56 o 
   3   6  17       31.36        0.00     53.90 o 
   4   6  17      431.37      442.17     89.49 o 
   5   6  17       58.88        0.00     58.54 o 
   6   6  17      564.19      592.23     88.40 o 
   7   6  17       69.42        0.00     25.41 o 
   8   6  17      122.28        0.00     32.96 o 
   9   6  17      357.89      292.08     88.32 o 
  10   6  17      756.64      747.56     90.47 o 
  11   6  17      503.85      405.48     94.86 o 
  12   6  17        0.94        0.00     62.49 o 
  13   6  17      313.80      378.06     98.69 o 
  14   6  17       20.97        0.00     42.11 o 
  15   6  17     1102.44     1285.87    121.63 o 
   1   7  17        0.16        0.00     71.13 o 
   2   7  17      200.89      216.11    102.93 o 
   3   7  17     1102.27      937.81    104.74 o 
   4   7  17      390.86      422.58     94.78 o 
   5   7  17        0.32        0.00     65.58 o 
   6   7  17       19.23        0.00     35.98 o 
   7   7  17       41.27        0.00     61.75 o 
   8   7  17      107.07        8.42     69.72 o 
   9   7  17       29.75        0.00     37.70 o 
  10   7  17        9.13        0.00     49.60 o 
  11   7  17      113.65       27.31     51.88 o 
  12   7  17      122.54      113.71     72.51 o 
  13   7  17     1146.17     1333.85    126.23 o 
  14   7  17      140.74       38.35     73.51 o 
   0   8  17      722.60     1093.07    149.04 o 
   1   8  17      351.52      426.30     88.67 o 
   2   8  17      168.28      155.88    109.67 o 
   3   8  17     1110.30     1220.08    124.74 o 
   4   8  17       17.34        0.00     42.15 o 
   5   8  17        8.82        0.93     60.51 o 
   6   8  17      212.92      309.34    103.75 o 
   7   8  17      923.09     1070.03    120.90 o 
   8   8  17      360.56      350.82     94.69 o 
   9   8  17      130.29       43.36     68.30 o 
  10   8  17      249.47      316.60    101.46 o 
  11   8  17      983.98     1427.59    120.87 o 
  12   8  17       17.86        0.00     65.24 o 
  13   8  17       27.71        0.00     72.96 o 
   1   9  17        0.41        0.00     92.88 o 
   2   9  17     1688.24     1911.39    124.43 o 
   3   9  17       62.20        0.00     76.68 o 
   4   9  17      619.68      652.34    128.49 o 
   5   9  17     1344.53     1612.06    149.85 o 
   6   9  17        0.31        0.00     37.49 o 
   7   9  17       83.87       15.69     58.47 o 
   8   9  17      321.98        0.00    123.30 o 
   9   9  17      208.70       70.58     85.03 o 
  10   9  17      368.29      298.60    146.37 o 
  11   9  17       35.09        0.00    154.19 o 
   0  10  17        2.19        0.00    122.57 o 
   1  10  17      131.02       44.55     85.76 o 
   2  10  17     1446.09     1956.93    144.09 o 
   3  10  17        7.81        0.00     64.09 o 
   4  10  17     1532.22     2161.38    166.45 o 
   5  10  17      152.26      131.83    151.93 o 
   6  10  17      124.10      120.75    151.49 o 
   7  10  17      216.86      251.06    146.93 o 
   8  10  17       29.11        0.00     85.50 o 
   9  10  17       17.97        0.00     75.55 o 
   1  11  17       48.07        2.45     35.67 o 
   2  11  17       12.31        0.00    147.43 o 
   3  11  17      373.56      418.71    145.48 o 
   4  11  17       65.04       13.21    135.66 o 
   5  11  17      132.20      132.79    168.64 o 
   6  11  17       81.35       30.60    117.74 o 
   0   0  18      143.42       43.21    167.76 o 
   1   0  18      195.49        0.00     53.23 o 
   2   0  18      896.38      853.77    112.28 o 
   3   0  18     2606.11     2958.89    112.12 o 
   4   0  18     2218.63     2378.87    119.91 o 
   5   0  18    13878.34    15494.63    178.58 o 
   6   0  18     2412.45     2660.71    113.32 o 
   7   0  18     1294.66     1451.79     95.55 o 
   8   0  18       18.06        0.00     44.21 o 
   9   0  18     4299.88     4610.39    108.36 o 
  10   0  18      626.43      543.66     95.93 o 
  11   0  18       71.02        0.00     23.94 o 
  12   0  18      277.32      283.84    109.11 o 
  13   0  18      799.33      876.34    181.34 o 
  14   0  18        0.34        0.00     83.27 o 
  15   0  18      322.01      282.92    173.35 o 
  16   0  18     1417.26     1694.94    177.87 o 
   1   1  18     1372.83     1215.18     87.48 o 
   2   1  18     1666.93     1707.75     87.20 o 
   3   1  18      652.93      463.91     77.82 o 
   4   1  18       28.49       22.36     74.11 o 
   5   1  18     1333.15     1231.83     84.26 o 
   6   1  18     6066.73     6292.36     82.62 o 
   7   1  18     1014.47     1023.77     67.58 o 
   8   1  18      304.79      247.31     58.71 o 
   9   1  18      139.74       40.09     49.85 o 
  10   1  18      144.29       69.13     66.64 o 
  11   1  18      423.98      384.93     74.44 o 
  12   1  18     1582.44     1516.93    105.93 o 
  13   1  18      674.98      621.94     85.81 o 
  14   1  18      127.33       31.29     50.82 o 
  15   1  18      534.47      629.42    115.67 o 
  16   1  18       15.39        0.00     74.45 o 
   0   2  18     1383.12     1377.90    111.79 o 
   1   2  18      220.36      100.43     39.97 o 
   2   2  18     5207.64     5913.25     94.83 o 
   3   2  18     1650.89     1755.25     84.89 o 
   4   2  18     1426.81     1452.77     89.25 o 
   5   2  18       68.72        0.00     21.27 o 
   6   2  18     3497.61     3905.57     76.17 o 
   7   2  18      154.48      166.19     67.02 o 
   8   2  18     1139.51     1115.15     77.00 o 
   9   2  18       37.87        0.00     50.70 o 
  10   2  18     1920.93     2286.38     77.81 o 
  11   2  18      249.21       97.15     78.30 o 
  12   2  18      952.75     1017.57     93.38 o 
  13   2  18      647.72      571.99     90.16 o 
  14   2  18      200.82      226.16     97.45 o 
  15   2  18       16.25        0.00     54.44 o 
  16   2  18      988.03     1031.02    122.18 o 
   1   3  18      804.27      715.45     80.21 o 
   2   3  18       32.21        0.00     34.76 o 
   3   3  18       11.16        0.00     49.42 o 
   4   3  18      407.85      366.30     74.71 o 
   5   3  18       44.91        0.00     19.63 o 
   6   3  18      435.23      522.55     83.71 o 
   7   3  18      463.66      396.77     70.40 o 
   8   3  18        3.95        0.00     23.05 o 
   9   3  18       94.28       38.47     36.38 o 
  10   3  18     1306.63     1324.88     84.71 o 
  11   3  18     1124.14     1162.08     86.56 o 
  12   3  18      169.59      169.07     77.87 o 
  13   3  18       22.01        0.00     78.39 o 
  14   3  18      187.20       43.57     72.40 o 
  15   3  18      514.31      428.03    114.69 o 
  16   3  18      318.83      321.42    122.67 o 
   0   4  18       26.00      188.74    102.61 o 
   1   4  18       62.57        0.00     34.81 o 
   2   4  18     2326.07     2548.19     92.96 o 
   3   4  18     1114.96     1071.63     99.30 o 
   4   4  18      953.35      865.05     92.42 o 
   5   4  18      341.34      191.52     81.12 o 
   6   4  18      134.99      155.09     77.68 o 
   7   4  18      720.81      749.12     80.31 o 
   8   4  18     1407.46     1533.78     92.84 o 
   9   4  18      427.43      451.74     93.67 o 
  10   4  18      553.94      470.55     85.12 o 
  11   4  18     1221.71     1224.68     97.13 o 
  12   4  18      735.42      735.84     93.68 o 
  13   4  18     1432.95     1529.31    109.73 o 
  14   4  18       21.97        0.00     49.88 o 
  15   4  18       84.07        0.00     50.49 o 
   1   5  18      673.75      701.03    106.64 o 
   2   5  18     4064.55     4369.03     96.72 o 
   3   5  18        1.30        0.00     51.72 o 
   4   5  18       28.16        0.00     28.37 o 
   5   5  18      906.94      912.88     82.79 o 
   6   5  18     3582.56     3928.22     96.77 o 
   7   5  18     1238.36     1248.50    105.57 o 
   8   5  18     1658.77     1710.17    107.57 o 
   9   5  18       55.46       13.87     85.00 o 
  10   5  18       16.30        0.00     40.85 o 
  11   5  18      167.42      160.00     87.02 o 
  12   5  18      117.97       21.05     48.50 o 
  13   5  18       11.64        0.00     70.46 o 
  14   5  18       69.70        0.00     80.75 o 
  15   5  18      153.83       14.18     63.71 o 
   0   6  18      648.91      667.03    145.71 o 
   1   6  18        1.16       17.76    118.13 o 
   2   6  18       58.66        0.00     56.39 o 
   3   6  18      627.68      522.33    100.58 o 
   4   6  18       25.13        0.00     34.76 o 
   5   6  18      576.24      447.21     92.39 o 
   6   6  18      124.85       27.22     28.88 o 
   7   6  18      133.76        0.00     35.34 o 
   8   6  18      114.40       68.05     52.18 o 
   9   6  18        7.49        0.00     55.65 o 
  10   6  18        3.84        0.00     70.88 o 
  11   6  18        3.64        0.00     63.86 o 
  12   6  18      339.12      358.98     99.07 o 
  13   6  18        6.70        0.00     70.50 o 
  14   6  18     1458.11     1652.28    130.02 o 
   1   7  18      745.68      873.10    111.36 o 
   2   7  18      216.55      164.37     92.63 o 
   3   7  18     1731.99     1970.41    122.29 o 
   4   7  18      116.26       47.51    120.98 o 
   5   7  18      527.17      445.02    109.91 o 
   6   7  18       88.19       43.87     88.60 o 
   7   7  18        0.18        0.00     66.43 o 
   8   7  18      724.01      817.58    122.28 o 
   9   7  18     1067.20     1266.35    119.41 o 
  10   7  18       16.88        0.00     51.09 o 
  11   7  18      306.43      362.40    115.40 o 
  12   7  18      487.89      533.08    100.82 o 
  13   7  18      383.81      464.98    111.09 o 
   0   8  18     5398.80     7436.13    159.41 o 
   1   8  18     1681.66     2215.30    122.65 o 
   2   8  18       73.02       18.51     24.35 o 
   3   8  18       33.10        0.00     93.19 o 
   4   8  18        4.71        0.00     99.60 o 
   5   8  18       31.24        0.00     18.60 o 
   6   8  18     6715.96     8519.47    131.85 o 
   7   8  18       72.59       68.48    107.14 o 
   8   8  18     1015.19     1354.84    134.98 o 
   9   8  18       42.95        0.00     36.17 o 
  10   8  18      241.62       74.57    120.66 o 
  11   8  18      369.17      368.75    123.74 o 
  12   8  18      582.00      727.82    142.12 o 
   1   9  18      343.35      350.75    115.98 o 
   2   9  18      222.97      241.32    127.87 o 
   3   9  18      610.22      521.97    130.55 o 
   4   9  18       49.57        0.00     22.57 o 
   5   9  18     1723.77     2310.26    165.44 o 
   6   9  18       21.03        0.00     38.18 o 
   7   9  18       32.68        0.00     84.27 o 
   8   9  18       58.58       27.64     88.52 o 
   9   9  18      403.13      444.10    194.47 o 
  10   9  18      148.68       26.71     70.46 o 
   0  10  18      220.77      201.45    180.68 o 
   1  10  18       29.23       55.62     80.25 o 
   2  10  18      349.27      466.03    143.84 o 
   3  10  18        1.74        0.00     54.85 o 
   4  10  18        1.19        0.00    133.05 o 
   5  10  18      346.23      351.37    145.79 o 
   6  10  18       17.07        0.00     59.05 o 
   7  10  18       20.44       37.77    173.61 o 
   8  10  18      266.12      212.63    161.51 o 
   1  11  18       55.78        0.00    121.19 o 
   2  11  18      608.60      752.21    157.12 o 
   3  11  18      217.63      179.24    229.37 o 
   4  11  18       43.48        2.89    144.84 o 
   1   1  19       43.27       56.63     63.57 o 
   2   1  19       11.71        0.00     34.07 o 
   3   1  19        6.34        0.00     51.03 o 
   4   1  19      509.06      381.06     80.85 o 
   5   1  19      104.86        0.00     15.58 o 
   6   1  19      423.81      331.64     79.19 o 
   7   1  19     2623.88     3133.84     79.99 o 
   8   1  19      539.93      481.75     74.88 o 
   9   1  19      414.46      430.24     77.68 o 
  10   1  19      527.91      517.58     81.31 o 
  11   1  19      174.65       40.24     49.43 o 
  12   1  19       43.75        0.00     48.93 o 
  13   1  19      120.08      180.28     95.20 o 
  14   1  19       12.77        0.00     38.37 o 
  15   1  19      213.32       92.95    146.03 o 
   0   2  19     4470.06     4557.77    123.38 o 
   1   2  19     2696.08     2729.56     84.08 o 
   2   2  19     4180.27     4626.89     92.44 o 
   3   2  19      112.36       15.91     36.53 o 
   4   2  19     3180.83     3519.94     91.75 o 
   5   2  19      212.13      164.72     80.64 o 
   6   2  19       42.44       21.76     34.74 o 
   7   2  19       26.57       71.79     76.58 o 
   8   2  19       58.33       19.07     27.04 o 
   9   2  19        5.71        0.00     56.98 o 
  10   2  19     1539.37     1821.19     90.70 o 
  11   2  19      190.63      243.57     95.76 o 
  12   2  19        7.17        0.00     87.49 o 
  13   2  19       10.96        0.00     37.54 o 
  14   2  19       61.95        0.00     33.54 o 
  15   2  19      417.42      403.01    115.17 o 
   1   3  19       89.98       77.09     80.91 o 
   2   3  19      931.34      761.55     86.70 o 
   3   3  19        3.98        0.00     49.48 o 
   4   3  19     2766.02     2668.84    108.82 o 
   5   3  19     3145.17     3189.53    109.30 o 
   6   3  19      259.92      139.28     77.38 o 
   7   3  19      326.71      365.94     84.67 o 
   8   3  19      211.85      235.89     82.55 o 
   9   3  19        3.40        0.00     64.07 o 
  10   3  19      251.76      230.39     98.57 o 
  11   3  19      985.63     1046.19     94.48 o 
  12   3  19      817.30      726.65    102.19 o 
  13   3  19      149.39       17.45     42.09 o 
  14   3  19      312.28      182.51     79.68 o 
  15   3  19        0.21        0.00    109.69 o 
   0   4  19     2530.31     2909.09    124.48 o 
   1   4  19       51.11        0.00     41.25 o 
   2   4  19      576.80      452.60     87.27 o 
   3   4  19      675.57      566.77     96.25 o 
   4   4  19     2164.43     2038.84    123.85 o 
   5   4  19       79.47        0.00     20.07 o 
   6   4  19      976.60      889.91     95.16 o 
   7   4  19       47.67        0.00     13.56 o 
   8   4  19     1505.91     1525.24    105.79 o 
   9   4  19      222.19      106.67     94.28 o 
  10   4  19      135.34        0.00     34.47 o 
  11   4  19      109.99       59.97     73.26 o 
  12   4  19     1102.30     1178.11    103.22 o 
  13   4  19       14.83        0.00     39.69 o 
  14   4  19      994.37     1026.88    117.71 o 
   1   5  19     1970.62     2177.58    129.75 o 
   2   5  19      129.77       31.49     34.84 o 
   3   5  19        1.54        0.00     47.04 o 
   4   5  19      597.46      595.36     86.26 o 
   5   5  19        7.52        0.00     42.35 o 
   6   5  19      392.63      309.22     92.34 o 
   7   5  19       26.03        0.00     40.99 o 
   8   5  19      586.24      732.62    103.67 o 
   9   5  19     2349.42     2692.59    113.64 o 
  10   5  19       45.78        0.00     93.24 o 
  11   5  19      729.82      695.21    119.06 o 
  12   5  19      152.12       21.26     56.79 o 
  13   5  19      444.03      373.08    111.74 o 
  14   5  19      297.47      214.51    115.51 o 
   0   6  19     1148.03     1127.74    187.31 o 
   1   6  19     2533.02     3107.97    137.11 o 
   2   6  19        5.36        0.00     70.00 o 
   3   6  19     1006.15     1018.32    130.69 o 
   4   6  19       92.44        0.00     57.54 o 
   5   6  19      110.84        0.00     61.32 o 
   6   6  19       69.33        0.00     44.63 o 
   7   6  19       16.39        0.00     83.39 o 
   8   6  19       14.26        0.00     25.91 o 
   9   6  19      609.73      549.00    106.64 o 
  10   6  19        1.80        0.00     58.46 o 
  11   6  19      530.18      363.91    111.73 o 
  12   6  19      342.47      236.51    131.54 o 
  13   6  19      464.68      590.94    113.69 o 
   1   7  19       30.79       61.23    108.80 o 
   2   7  19       35.66        0.00     30.22 o 
   3   7  19      246.96      100.54    103.15 o 
   4   7  19        7.99        0.00     73.15 o 
   5   7  19      162.78        0.00     73.26 o 
   6   7  19      309.24      225.93    121.70 o 
   7   7  19      668.41      616.21    121.47 o 
   8   7  19      962.52      995.97    136.32 o 
   9   7  19        9.91        0.00     13.89 o 
  10   7  19      662.48      594.97    124.91 o 
  11   7  19       61.19        0.00     72.65 o 
  12   7  19        9.77        0.00    151.10 o 
   0   8  19     1069.25     1254.57    215.59 o 
   1   8  19       33.37       45.87     49.77 o 
   2   8  19      814.80      988.81    138.09 o 
   3   8  19      408.73      399.17    131.62 o 
   4   8  19       54.37       78.70     95.96 o 
   5   8  19      225.63      262.20    131.10 o 
   6   8  19      162.98       93.59     99.90 o 
   7   8  19      490.65      589.88    144.61 o 
   8   8  19        4.51        0.00     50.77 o 
   9   8  19      660.38     1040.42    138.43 o 
  10   8  19      444.42      735.08    135.37 o 
   1   9  19       17.22       83.58    124.29 o 
   2   9  19        4.20        0.00     50.57 o 
   3   9  19       38.39        0.00     77.48 o 
   4   9  19       31.46       96.89    134.45 o 
   5   9  19       19.48        0.00    118.15 o 
   6   9  19      302.46      412.88    147.40 o 
   7   9  19        8.55        0.00    119.27 o 
   8   9  19      282.01       92.10    129.23 o 
   0  10  19       31.08      185.56    202.45 o 
   1  10  19        0.53        0.00     74.09 o 
   2  10  19       28.12        0.00     86.33 o 
   3  10  19       48.25        0.00     66.04 o 
   4  10  19      822.97     1176.86    160.65 o 
   5  10  19      138.04       26.15    103.40 o 
   6  10  19      531.48      441.42    181.82 o 
   0   0  20     1122.12     1028.15    214.14 o 
   1   0  20      480.89      365.63    147.58 o 
   2   0  20     1319.07     1345.26    127.84 o 
   3   0  20      473.93      392.83    115.88 o 
   4   0  20     1100.57     1057.95    137.00 o 
   5   0  20      250.61      169.39    115.04 o 
   6   0  20       82.72       22.67     79.50 o 
   7   0  20     1147.76     1354.87    155.64 o 
   8   0  20      891.57      765.17    136.34 o 
   9   0  20     1046.46     1172.66    150.81 o 
  10   0  20     1320.89     1381.80    129.09 o 
  11   0  20       34.84        0.00     38.02 o 
  12   0  20      112.28        0.00     48.34 o 
  13   0  20     1880.01     2150.74    195.10 o 
  14   0  20     1569.15     1544.66    225.92 o 
  15   0  20      390.29      436.57    206.40 o 
   1   1  20     3220.32     3572.15     96.71 o 
   2   1  20     1515.58     1615.43     97.73 o 
   3   1  20      197.25       24.85     38.04 o 
   4   1  20      304.86      126.16     63.33 o 
   5   1  20      831.04      853.30     84.74 o 
   6   1  20       71.22        0.00     39.49 o 
   7   1  20     1277.82     1210.69    102.58 o 
   8   1  20      845.41      773.16     94.70 o 
   9   1  20       98.31       17.26     75.83 o 
  10   1  20      154.52       59.50     75.34 o 
  11   1  20     1395.21     1471.61    104.04 o 
  12   1  20      402.16      329.87    100.57 o 
  13   1  20      508.99      580.87    107.97 o 
  14   1  20      278.25      237.01    133.48 o 
   0   2  20      318.33      410.60    109.05 o 
   1   2  20        1.25        0.00     53.85 o 
   2   2  20     2995.90     3322.97    101.58 o 
   3   2  20     1331.19     1322.75    102.51 o 
   4   2  20     1321.49     1350.01     99.55 o 
   5   2  20       26.73        0.00     44.05 o 
   6   2  20      666.20      643.54     99.19 o 
   7   2  20     3423.05     4106.58    112.16 o 
   8   2  20       32.05       10.97     63.61 o 
   9   2  20     1240.36     1476.00    108.97 o 
  10   2  20     3975.31     4706.36    109.34 o 
  11   2  20       44.34       44.74    110.79 o 
  12   2  20      416.12      456.27    104.85 o 
  13   2  20        0.47        0.00     63.12 o 
  14   2  20        2.90        0.00     37.17 o 
   1   3  20     4611.42     5099.31     91.82 o 
   2   3  20      509.35      447.14     93.52 o 
   3   3  20     1860.42     1781.16    119.59 o 
   4   3  20        1.10        0.00     45.18 o 
   5   3  20       27.46        0.00     39.16 o 
   6   3  20      356.08      226.85    101.49 o 
   7   3  20       51.38        0.00     42.86 o 
   8   3  20      138.06      173.01     93.59 o 
   9   3  20     2050.89     2474.93    112.27 o 
  10   3  20       15.29        0.00     68.49 o 
  11   3  20      793.90      982.97    127.06 o 
  12   3  20      109.79       87.59    111.59 o 
  13   3  20     1763.35     1968.39    145.41 o 
  14   3  20      216.64      182.73    118.58 o 
   0   4  20      771.62      747.29    134.99 o 
   1   4  20       29.23        1.69     50.92 o 
   2   4  20       98.55        0.00     30.58 o 
   3   4  20       52.55        0.00     69.58 o 
   4   4  20        3.33        0.00     82.04 o 
   5   4  20        0.08        0.00     78.97 o 
   6   4  20      814.52      763.24    110.01 o 
   7   4  20      253.20      163.91     93.67 o 
   8   4  20        3.30        0.00     50.84 o 
   9   4  20      301.30      215.63    117.43 o 
  10   4  20      401.79      238.46    128.03 o 
  11   4  20       14.30        0.00     72.43 o 
  12   4  20      364.20      302.09    130.28 o 
  13   4  20      125.78       28.19    111.64 o 
   1   5  20      353.67      431.83    112.75 o 
   2   5  20       92.63        0.00     41.88 o 
   3   5  20     1305.29     1210.54    119.88 o 
   4   5  20        4.05        0.00     58.18 o 
   5   5  20      131.32        0.00     35.78 o 
   6   5  20      103.08        0.00     22.05 o 
   7   5  20       18.84        0.00     62.66 o 
   8   5  20      164.16       93.33     99.75 o 
   9   5  20      871.94      933.39    114.31 o 
  10   5  20      940.56      991.96    121.65 o 
  11   5  20     2025.56     2242.64    136.23 o 
  12   5  20      248.39      203.89    125.42 o 
  13   5  20      189.05      168.74    126.88 o 
   0   6  20     1030.93     1185.30    211.60 o 
   1   6  20      407.78      410.96    128.22 o 
   2   6  20      593.08      428.25    132.45 o 
   3   6  20      438.13      244.90    128.91 o 
   4   6  20      611.93      686.45    133.00 o 
   5   6  20       78.43        0.00     75.02 o 
   6   6  20      418.49      378.41    118.23 o 
   7   6  20       58.78        0.00     43.33 o 
   8   6  20      131.67        0.00     85.34 o 
   9   6  20       21.92        0.00     43.69 o 
  10   6  20       18.94        0.00     65.43 o 
  11   6  20      631.50      658.39    132.44 o 
  12   6  20        6.55        0.00     82.94 o 
   1   7  20      116.03       37.43     88.80 o 
   2   7  20     3533.29     4280.46    147.01 o 
   3   7  20       52.89        0.00     37.17 o 
   4   7  20       67.99        0.00     62.83 o 
   5   7  20        2.06        0.00     69.70 o 
   6   7  20      302.20      199.33    152.50 o 
   7   7  20       11.16        0.00     86.03 o 
   8   7  20      269.35      277.01    128.92 o 
   9   7  20     1572.56     1657.26    160.82 o 
  10   7  20      435.28      502.66    129.07 o 
   0   8  20     6556.18     8793.79    227.79 o 
   1   8  20      766.12      859.45    155.08 o 
   2   8  20       38.62        0.00     69.46 o 
   3   8  20        2.18        0.00     51.89 o 
   4   8  20      856.26      997.70    144.77 o 
   5   8  20       44.32       12.60    107.00 o 
   6   8  20     1288.15     1399.64    158.93 o 
   7   8  20       26.88        0.00    183.25 o 
   8   8  20     1042.88     1499.76    175.86 o 
   9   8  20       12.94       19.66     79.78 o 
   1   9  20       37.29        0.00     63.43 o 
   2   9  20       16.92        0.00     73.10 o 
   3   9  20        7.31        0.00    143.34 o 
   4   9  20      309.18      341.44    147.34 o 
   5   9  20      856.31     1113.06    158.22 o 
   6   9  20       35.65       42.23    101.21 o 
   7   9  20       97.32        0.00     98.53 o 
   0  10  20        5.83        0.00    270.06 o 
   1  10  20      432.25      497.45    183.15 o 
   2  10  20      222.93       87.32    116.19 o 
   1   1  21      905.31     1072.85     93.14 o 
   2   1  21        6.02        0.24     32.67 o 
   3   1  21      273.16      195.61     84.37 o 
   4   1  21      123.04        5.73     29.30 o 
   5   1  21       33.69        0.00     39.88 o 
   6   1  21        3.05        0.00     70.69 o 
   7   1  21       21.21        0.00     71.81 o 
   8   1  21      161.21        0.00     53.36 o 
   9   1  21       30.86        0.00     80.93 o 
  10   1  21       67.03        0.00    112.45 o 
  11   1  21      428.29      351.10    110.29 o 
  12   1  21      303.44      212.26     91.47 o 
  13   1  21      594.03      702.32    131.27 o 
   0   2  21      114.75      288.17    116.09 o 
   1   2  21       47.24        0.00     50.39 o 
   2   2  21        5.66        0.00     65.98 o 
   3   2  21     1442.67     1497.05    109.26 o 
   4   2  21        8.62        0.00     31.62 o 
   5   2  21     1520.38     1470.93    131.77 o 
   6   2  21      216.14      167.20    105.15 o 
   7   2  21       12.29        0.00     84.73 o 
   8   2  21      942.95      838.76    117.57 o 
   9   2  21      367.44      376.28    117.65 o 
  10   2  21      517.30      472.83    107.40 o 
  11   2  21       10.29       17.58     31.00 o 
  12   2  21        6.31        0.00     79.44 o 
  13   2  21       84.61        0.00     73.31 o 
   1   3  21      593.99      623.18     90.26 o 
   2   3  21     4796.17     4991.24    106.82 o 
   3   3  21      187.56       82.62     84.19 o 
   4   3  21      290.11       55.81     51.99 o 
   5   3  21      104.21        0.00     39.72 o 
   6   3  21      213.87       86.22    102.43 o 
   7   3  21       55.11        0.00     41.00 o 
   8   3  21     2189.52     2515.16    145.43 o 
   9   3  21       46.90        0.00     29.45 o 
  10   3  21       28.43        0.00     55.64 o 
  11   3  21       61.42       21.10     69.71 o 
  12   3  21     1381.71     1320.26    169.87 o 
  13   3  21       36.05        0.00     83.73 o 
   0   4  21      588.60      688.64    183.55 o 
   1   4  21     1300.14     1303.57    122.33 o 
   2   4  21      525.48      451.21    105.11 o 
   3   4  21      155.28        0.02     31.26 o 
   4   4  21      155.99        0.00     15.41 o 
   5   4  21     1022.13     1098.67    129.08 o 
   6   4  21      292.47      133.82     66.13 o 
   7   4  21      465.45      403.97    120.36 o 
   8   4  21       76.36        0.00     15.48 o 
   9   4  21      473.17      463.52    122.22 o 
  10   4  21      164.71       99.04    141.58 o 
  11   4  21     2070.21     2348.79    177.01 o 
  12   4  21     1265.03     1661.37    169.26 o 
   1   5  21     1583.04     1709.05    139.60 o 
   2   5  21       30.06        0.00     81.58 o 
   3   5  21     2262.63     2249.64    146.64 o 
   4   5  21      133.78        0.00     15.98 o 
   5   5  21      396.40      389.75    126.81 o 
   6   5  21      350.50      323.26    123.25 o 
   7   5  21      174.12      253.57    145.85 o 
   8   5  21      108.71        7.87     21.12 o 
   9   5  21       42.81        0.00     45.13 o 
  10   5  21      148.97        0.00     40.69 o 
  11   5  21      200.10      101.02    124.58 o 
   0   6  21      922.22      973.11    201.60 o 
   1   6  21      636.42      481.31    136.60 o 
   2   6  21      588.75      533.20    133.23 o 
   3   6  21       46.61        0.00     98.67 o 
   4   6  21     3336.70     4084.69    153.89 o 
   5   6  21      225.52        0.00     92.55 o 
   6   6  21       89.75        0.00     88.87 o 
   7   6  21        5.34        0.00     76.27 o 
   8   6  21      282.87       66.95    104.76 o 
   9   6  21       12.20        0.00    107.62 o 
  10   6  21      465.62      417.54    131.90 o 
   1   7  21      196.21        0.00     97.31 o 
   2   7  21       46.76        0.00    131.92 o 
   3   7  21      509.47      454.50    166.98 o 
   4   7  21        1.41        0.00    106.53 o 
   5   7  21      662.73      499.94    170.56 o 
   6   7  21      382.05      258.87    176.29 o 
   7   7  21      657.58      557.55    141.85 o 
   8   7  21       59.04       25.65     84.13 o 
   9   7  21      191.40       96.71     81.74 o 
   0   8  21       38.19      258.36    209.24 o 
   1   8  21      346.43      261.04    150.76 o 
   2   8  21       23.63        0.00    100.80 o 
   3   8  21        0.45        0.00     66.53 o 
   4   8  21       53.13        0.00     58.53 o 
   5   8  21      261.72      254.67    148.14 o 
   6   8  21       97.43      188.08    173.16 o 
   7   8  21       98.52        0.00     29.71 o 
   1   9  21      762.84     1000.15    204.82 o 
   2   9  21      970.21     1161.77    203.14 o 
   3   9  21      235.06      167.89    133.27 o 
   4   9  21        1.49        0.00    127.18 o 
   0   0  22       89.01        0.00    240.20 o 
   1   0  22      302.23      179.31    159.39 o 
   2   0  22      855.49      975.58    145.65 o 
   3   0  22        0.90        0.00     97.68 o 
   4   0  22     2799.98     3025.82    156.56 o 
   5   0  22       67.88        0.00     70.44 o 
   6   0  22     8362.42    10461.00    181.81 o 
   7   0  22      582.67      451.01    153.38 o 
   8   0  22     2700.72     3120.32    168.61 o 
   9   0  22      314.06      354.19    146.57 o 
  10   0  22       76.32        0.00     73.41 o 
  11   0  22      248.35      330.84    214.29 o 
  12   0  22      557.36      480.39    230.24 o 
   1   1  22     2351.12     2972.38    115.97 o 
   2   1  22      950.55     1078.99    112.93 o 
   3   1  22      296.03      203.68    119.51 o 
   4   1  22      146.91       26.34     41.68 o 
   5   1  22      185.29       64.96     68.41 o 
   6   1  22       17.67        0.00     52.34 o 
   7   1  22       75.91        0.00     57.68 o 
   8   1  22      201.74       55.74     45.52 o 
   9   1  22      151.01       27.27     50.82 o 
  10   1  22      314.02      360.79    123.94 o 
  11   1  22      636.26      645.86    140.00 o 
  12   1  22      134.61      103.32    142.04 o 
   0   2  22     3804.08     4146.70    139.64 o 
   1   2  22       17.67        0.00     36.60 o 
   2   2  22       52.57        0.00     32.27 o 
   3   2  22      248.63      293.00     92.51 o 
   4   2  22      498.43      526.31     96.07 o 
   5   2  22      546.13      552.19    117.38 o 
   6   2  22      325.41      360.63    118.34 o 
   7   2  22     1089.74     1105.44    134.34 o 
   8   2  22      820.56      860.51    129.85 o 
   9   2  22     2590.05     3179.41    151.95 o 
  10   2  22      675.37      796.25    147.29 o 
  11   2  22      421.29      404.31    142.81 o 
  12   2  22     1063.85     1142.07    150.95 o 
   1   3  22      869.66     1123.64    102.37 o 
   2   3  22      542.48      615.28    121.48 o 
   3   3  22      266.56       19.76     75.56 o 
   4   3  22      792.63      715.63    118.63 o 
   5   3  22       72.23        0.00     17.79 o 
   6   3  22      738.07      529.53    133.56 o 
   7   3  22      775.15      633.56    137.09 o 
   8   3  22      239.62      323.26    150.38 o 
   9   3  22      508.02      583.54    135.77 o 
  10   3  22      110.18        0.00    164.60 o 
  11   3  22     1242.87     1364.78    153.74 o 
   0   4  22     5578.46     6259.81    195.06 o 
   1   4  22      514.94      323.93    127.50 o 
   2   4  22      539.44      462.94    113.63 o 
   3   4  22     1021.41      923.11    138.14 o 
   4   4  22      915.93      742.29    141.93 o 
   5   4  22       37.95        0.00     72.87 o 
   6   4  22      340.85      247.54    125.30 o 
   7   4  22      902.03      965.25    144.10 o 
   8   4  22       85.62        0.00     83.77 o 
   9   4  22      779.71      793.45    183.67 o 
  10   4  22      190.22        0.00     80.48 o 
  11   4  22       10.10        0.00     23.70 o 
   1   5  22        9.67        0.00    132.63 o 
   2   5  22      381.44      317.81    126.79 o 
   3   5  22       80.63        0.00     65.38 o 
   4   5  22      553.03      551.83    131.90 o 
   5   5  22        5.69        0.00     77.50 o 
   6   5  22        7.97        0.00    101.44 o 
   7   5  22       51.31        0.00     49.71 o 
   8   5  22       44.31        0.00     83.27 o 
   9   5  22      520.90      456.07    150.67 o 
  10   5  22      113.92        0.00     41.31 o 
   0   6  22      184.22      157.82    186.40 o 
   1   6  22      603.85      598.78    139.22 o 
   2   6  22      571.35      555.34    139.95 o 
   3   6  22       52.01        0.00     95.08 o 
   4   6  22     2037.44     2717.78    173.62 o 
   5   6  22        2.17        0.00     91.98 o 
   6   6  22      174.09       54.01    105.79 o 
   7   6  22      107.70        0.00     30.89 o 
   8   6  22        1.36        0.00    157.81 o 
   9   6  22       56.60        0.00    119.98 o 
   1   7  22       74.78       48.53     85.63 o 
   2   7  22      231.02      259.82    153.24 o 
   3   7  22      127.61       52.95    117.39 o 
   4   7  22     1439.40     1696.47    186.89 o 
   5   7  22       50.43        0.00    152.38 o 
   6   7  22       24.02        0.00     68.75 o 
   7   7  22      175.54       24.01     50.36 o 
   0   8  22        4.30        0.00    112.45 o 
   1   8  22        5.94        0.00     58.19 o 
   2   8  22      202.45      211.94    186.24 o 
   3   8  22        0.40      155.79    186.03 o 
   4   8  22      687.94      606.28    196.40 o 
   1   1  23      241.35      340.19    106.53 o 
   2   1  23      162.08      112.89    103.04 o 
   3   1  23      397.84      249.30    102.64 o 
   4   1  23      346.41      387.61    110.59 o 
   5   1  23      212.13      212.40    127.71 o 
   6   1  23      200.70       21.78     45.18 o 
   7   1  23      176.49       93.84     96.86 o 
   8   1  23       41.62        0.00     62.79 o 
   9   1  23        6.63        0.00     79.84 o 
  10   1  23       41.90        0.00     83.49 o 
  11   1  23      391.64      383.89    151.19 o 
   0   2  23        5.63       12.72    113.11 o 
   1   2  23      245.21      227.56    108.96 o 
   2   2  23      145.12       17.65     51.79 o 
   3   2  23      491.42      464.76    112.84 o 
   4   2  23     1304.74     1526.58    137.14 o 
   5   2  23      460.73      257.96    126.95 o 
   6   2  23       88.79        1.11     53.03 o 
   7   2  23       90.52       56.00     53.36 o 
   8   2  23       13.11        0.00     26.32 o 
   9   2  23        1.53        0.00     61.52 o 
  10   2  23       10.36        0.00    123.31 o 
   1   3  23     2645.06     2700.68    134.83 o 
   2   3  23       37.32        0.00     71.99 o 
   3   3  23      799.04      848.63    129.84 o 
   4   3  23      195.14      241.77    118.39 o 
   5   3  23       85.77        8.21     37.07 o 
   6   3  23      540.08      426.47    138.80 o 
   7   3  23     1160.06     1294.60    155.54 o 
   8   3  23     1221.83     1350.87    168.24 o 
   9   3  23      525.17      365.75    155.99 o 
  10   3  23       75.22        0.00    109.64 o 
   0   4  23     3154.02     4178.53    227.12 o 
   1   4  23        0.91        0.00     89.69 o 
   2   4  23        4.52        0.00     90.87 o 
   3   4  23        4.76        0.00    116.54 o 
   4   4  23       76.16        0.00     55.59 o 
   5   4  23       90.33        0.00     60.84 o 
   6   4  23      929.02      942.48    144.57 o 
   7   4  23      144.90      120.50    175.98 o 
   8   4  23      581.78      681.83    157.16 o 
   9   4  23        5.68        0.00    111.92 o 
   1   5  23        7.79        0.00     87.45 o 
   2   5  23       42.51        0.00    132.04 o 
   3   5  23      117.08        0.00     65.70 o 
   4   5  23        0.13        0.00    106.54 o 
   5   5  23       26.44        0.00     66.82 o 
   6   5  23       26.84        0.00     99.62 o 
   7   5  23        0.40        0.00     93.20 o 
   8   5  23      882.41     1247.13    194.84 o 
   0   6  23      101.81        0.00    154.82 o 
   1   6  23     1228.64     1313.68    165.42 o 
   2   6  23       91.40        0.00     90.10 o 
   3   6  23      623.14      664.99    163.48 o 
   4   6  23      207.24      427.16    166.19 o 
   5   6  23      608.10      672.76    183.61 o 
   6   6  23       96.75       40.85     74.10 o 
   1   7  23      264.60      203.64    184.66 o 
   2   7  23       32.49       18.10    144.11 o 
   3   7  23      167.66      293.86    187.87 o 
   4   7  23      939.48     1375.10    199.50 o 
   0   0  24      677.10      704.71    261.17 o 
   1   0  24        0.10        0.00    128.82 o 
   2   0  24     1192.54     1235.49    185.29 o 
   3   0  24     1175.17     1127.33    212.01 o 
   4   0  24     1264.19     1118.77    213.21 o 
   5   0  24      756.86      791.96    178.31 o 
   6   0  24     3118.32     4519.29    195.47 o 
   7   0  24      366.85      435.02    171.62 o 
   8   0  24     1020.16     1233.54    196.64 o 
   9   0  24     1442.40     1598.16    267.91 o 
   1   1  24      574.50      601.01    128.48 o 
   2   1  24     1075.17     1095.97    137.82 o 
   3   1  24      241.33      272.68    116.76 o 
   4   1  24        4.21        0.00     76.23 o 
   5   1  24       85.35       11.81     60.65 o 
   6   1  24      127.72      157.84    131.32 o 
   7   1  24      782.36      884.15    141.34 o 
   8   1  24       79.84        0.00     75.62 o 
   9   1  24        1.49        0.00     92.46 o 
   0   2  24      109.05        0.00    119.21 o 
   1   2  24        0.21        0.00     70.13 o 
   2   2  24       92.58      138.54    120.46 o 
   3   2  24      536.08      565.19    112.22 o 
   4   2  24      446.38      544.98    131.79 o 
   5   2  24      463.98      517.59    145.42 o 
   6   2  24     2657.96     3282.99    170.93 o 
   7   2  24      236.50      211.33    144.86 o 
   8   2  24      147.77      130.20    166.47 o 
   9   2  24        2.02        0.00     88.33 o 
   1   3  24      270.22      242.54    129.06 o 
   2   3  24      753.00      833.72    140.56 o 
   3   3  24      250.00      249.62    135.16 o 
   4   3  24      601.84      675.63    140.97 o 
   5   3  24      109.83      169.93    160.41 o 
   6   3  24        0.55        0.00     98.12 o 
   7   3  24       43.37       48.79    112.34 o 
   8   3  24       30.00        0.00     63.79 o 
   0   4  24     1709.20     1657.16    242.00 o 
   1   4  24      166.72        0.00    100.23 o 
   2   4  24      846.36      818.15    167.64 o 
   3   4  24     1259.69     1230.46    158.19 o 
   4   4  24      453.46      581.14    147.03 o 
   5   4  24       31.93       68.09    136.01 o 
   6   4  24      155.77      110.64     98.30 o 
   7   4  24       89.87        0.00     40.26 o 
   1   5  24      296.43      241.68    152.52 o 
   2   5  24       16.14        0.00    107.96 o 
   3   5  24      193.39        0.00    111.66 o 
   4   5  24      218.62       69.61    132.34 o 
   5   5  24      691.23      811.55    201.20 o 
   6   5  24       85.92       22.08     70.39 o 
   0   6  24        1.60        0.00    141.41 o 
   1   6  24      245.31      258.64    162.27 o 
   2   6  24      307.93      317.56    163.49 o 
   3   6  24       63.25        0.00    128.19 o 
   1   1  25      169.32      113.72    150.13 o 
   2   1  25        3.72        0.00     85.47 o 
   3   1  25       26.25        0.00     84.07 o 
   4   1  25        0.04        0.00     81.95 o 
   5   1  25      395.79      521.27    134.37 o 
   6   1  25       40.42       10.37    111.85 o 
   7   1  25        2.01        0.00    119.58 o 
   0   2  25       16.93       40.59    176.16 o 
   1   2  25       16.84        0.00     56.13 o 
   2   2  25     2488.40     2966.95    147.72 o 
   3   2  25        0.17        0.00     87.11 o 
   4   2  25      148.99      142.83    136.73 o 
   5   2  25      540.54      654.82    158.92 o 
   6   2  25       34.38       70.68    148.40 o 
   1   3  25       17.34        0.00     87.41 o 
   2   3  25       31.97        0.00     57.69 o 
   3   3  25      195.54      167.76    145.34 o 
   4   3  25      815.17     1029.56    151.04 o 
   5   3  25        0.07        9.58     81.97 o 
   0   4  25     1286.11     1428.79    270.78 o 
   1   4  25     2092.79     2666.25    215.67 o 
   2   4  25        2.04        0.00    107.71 o 
   3   4  25       37.39        0.00     71.89 o 
   4   4  25     1253.58     1439.30    168.55 o 
   0   0  26      727.04      841.96    329.80 o 
   1   0  26        1.88        0.00     93.73 o 
   2   0  26      160.45        1.42     39.97 o 
   3   0  26      201.96      113.48    201.84 o 
   1   1  26      262.78      167.52    127.63 o 
   2   1  26      318.03      420.00    157.56 o 
   3   1  26     3520.84     4676.13    177.81 o 
   0   2  26     1473.98     1394.92    239.33 o 
   1   2  26        8.91        0.00     90.30 o 
   2   2  26       63.92       42.23    130.98 o 
                                                 
